# Supplementary material for: Targeting notch signaling pathway in esophageal cancer: from molecular insights to therapies
Source: Oncol Rev. 2026 Jul 8;20:1709219. doi: 10.3389/or.2026.1709219 (PMC13388543; doi:10.3389/or.2026.1709219)
Supplement: Supplementary file 1 [file Table1.XLSX]

## Sheet: Notch 1
Cancer Type	Cancer Type Detailed	Notch 1 Protein Change	Mutation Type
Adrenocortical Carcinoma	Adrenocortical Carcinoma	A150T	Missense_Mutation
		G957R	Missense_Mutation
Anal Cancer	Anal Squamous Cell Carcinoma	D1348Efs*97	Frame_Shift_Del
		R448*	Nonsense_Mutation
		D1348Efs*97	Frame_Shift_Del
		N1587Kfs*23	Frame_Shift_Ins
		A340Qfs*12	Frame_Shift_Del
		Y1716Lfs*9	Frame_Shift_Ins
		E360*	Nonsense_Mutation
		C817Ifs*10	Frame_Shift_Del
		NOTCH1-FH Fusion	fusion
		NOTCH1 intragenic	fusion
		G394V	Missense_Mutation
		D412V	Missense_Mutation
		C1472F	Missense_Mutation
		D1246Y	Missense_Mutation
		V2038M	Missense_Mutation
		N325K	Missense_Mutation
		S1511T	Missense_Mutation
Appendiceal Cancer	Appendiceal Adenocarcinoma	V2045A	Missense_Mutation
		G1612S	Missense_Mutation
		F249V	Missense_Mutation
		G270S	Missense_Mutation
		V2045A	Missense_Mutation
Bladder Cancer	Bladder Urothelial Carcinoma	R365C	Missense_Mutation
		R365C	Missense_Mutation
		Q2123*	Nonsense_Mutation
		E1219*	Nonsense_Mutation
		X376_splice	Splice_Site
		A2425T	Missense_Mutation
		S2486Rfs*103	Frame_Shift_Del
		E1219*	Nonsense_Mutation
		X376_splice	Splice_Site
		A2425T	Missense_Mutation
		E1658*	Nonsense_Mutation
		Q26*	Nonsense_Mutation
		S2486Rfs*103	Frame_Shift_Del
		X376_splice	Splice_Site
		A2425T	Missense_Mutation
		X735_splice	Splice_Region
		NOTCH1-NALT1 Fusion	fusion
		C895W	Missense_Mutation
		I697M	Missense_Mutation
		N1327S	Missense_Mutation
		L2457V	Missense_Mutation
		E1446K	Missense_Mutation
		E2552K	Missense_Mutation
		G936S	Missense_Mutation
		P1275T	Missense_Mutation
		V1699M	Missense_Mutation
		P1097S	Missense_Mutation
		R353C	Missense_Mutation
		F2433L	Missense_Mutation
		T518M	Missense_Mutation
		E1447K	Missense_Mutation
		N947_E948delinsDG	Missense_Mutation
		N325K	Missense_Mutation
		R1783W	Missense_Mutation
		N1327S	Missense_Mutation
		L2457V	Missense_Mutation
		E1446K	Missense_Mutation
		E2552K	Missense_Mutation
		G936S	Missense_Mutation
		P1275T	Missense_Mutation
		V1699M	Missense_Mutation
		S1027L	Missense_Mutation
		S1708L	Missense_Mutation
		E511K	Missense_Mutation
		E1563Q	Missense_Mutation
		P1097S	Missense_Mutation
		R353C	Missense_Mutation
		S1674P	Missense_Mutation
		T236M	Missense_Mutation
		D1852N	Missense_Mutation
		R1672H	Missense_Mutation
		R1783W	Missense_Mutation
		N382D	Missense_Mutation
		D622N	Missense_Mutation
		F2433L	Missense_Mutation
		R1082C	Missense_Mutation
		T518M	Missense_Mutation
		E1447K	Missense_Mutation
		N947_E948delinsDG	Missense_Mutation
		N325K	Missense_Mutation
		P835S	Missense_Mutation
		S854C	Missense_Mutation
		L2457M	Missense_Mutation
		E1102K	Missense_Mutation
		Y813N	Missense_Mutation
		H917Y	Missense_Mutation
		D1987Y	Missense_Mutation
		L2242M	Missense_Mutation
		R592H	Missense_Mutation
		S652L	Missense_Mutation
		C1094Y	Missense_Mutation
		E29K	Missense_Mutation
		I908V	Missense_Mutation
		E758K	Missense_Mutation
		P22L	Missense_Mutation
		I509M	Missense_Mutation
		P1581A	Missense_Mutation
		H2378N	Missense_Mutation
		I2100_R2104del	In_Frame_Del
		E556K	Missense_Mutation
		D1609N	Missense_Mutation
		S1004W	Missense_Mutation
		F1005L	Missense_Mutation
		N1221S	Missense_Mutation
		S1911C	Missense_Mutation
		P2133L	Missense_Mutation
		R1783W	Missense_Mutation
		F2433L	Missense_Mutation
		E1447K	Missense_Mutation
		N947_E948delinsDG	Missense_Mutation
		S1674P	Missense_Mutation
		S1004W	Missense_Mutation
		F1005L	Missense_Mutation
		N1221S	Missense_Mutation
		R1937G	Missense_Mutation
		T518M	Missense_Mutation
		D1609N	Missense_Mutation
		P761T	Missense_Mutation
		L2457V	Missense_Mutation
		G936S	Missense_Mutation
		V1699M	Missense_Mutation
		P1097S	Missense_Mutation
		R23Q	Missense_Mutation
		R1356C	Missense_Mutation
		D1026N	Missense_Mutation
		E29K	Missense_Mutation
		R353C	Missense_Mutation
	Upper Tract Urothelial Carcinoma	Y85Cfs*57	Frame_Shift_Del
		Q442*	Nonsense_Mutation
		Y85Cfs*57	Frame_Shift_Del
		T116Hfs*27	Frame_Shift_Ins
		Q442*	Nonsense_Mutation
		R912W	Missense_Mutation
		R23Q	Missense_Mutation
		P1862L	Missense_Mutation
		R2263W	Missense_Mutation
		E948K	Missense_Mutation
		R2004H	Missense_Mutation
		M1855V	Missense_Mutation
		A1707T	Missense_Mutation
		R592C	Missense_Mutation
		V489A	Missense_Mutation
		R1356C	Missense_Mutation
		P2551L	Missense_Mutation
		A2069T	Missense_Mutation
		W1487R	Missense_Mutation
		D1912N	Missense_Mutation
		P2064S	Missense_Mutation
		R912W	Missense_Mutation
		R23Q	Missense_Mutation
		P1862L	Missense_Mutation
		R2263W	Missense_Mutation
		E948K	Missense_Mutation
		R2004H	Missense_Mutation
		M1855V	Missense_Mutation
		A1707T	Missense_Mutation
		R592C	Missense_Mutation
		V489A	Missense_Mutation
		R1356C	Missense_Mutation
		S161F	Missense_Mutation
		R1946H	Missense_Mutation
		P1443L	Missense_Mutation
		V829M	Missense_Mutation
		P2551L	Missense_Mutation
		A2069T	Missense_Mutation
		W1487R	Missense_Mutation
		S2449I	Missense_Mutation
		N2295I	Missense_Mutation
		G1503S	Missense_Mutation
		Y1398C	Missense_Mutation
		D1912N	Missense_Mutation
		P2064S	Missense_Mutation
		T1321I	Missense_Mutation
		L13M	Missense_Mutation
		R23Q	Missense_Mutation
		N2295I	Missense_Mutation
		G1503S	Missense_Mutation
		P2064S	Missense_Mutation
		D1912N	Missense_Mutation
	Small Cell Bladder Cancer	C227F	Missense_Mutation
	Bladder Squamous Cell Carcinoma	S2467*	Nonsense_Mutation
	Urachal Adenocarcinoma	T100S	Missense_Mutation
	Urethral Urothelial Carcinoma	G1558R	Missense_Mutation
	Small Cell Bladder Cancer	C227F	Missense_Mutation
	Urothelial Carcinoma Other	R2372Q	Missense_Mutation
		V2421M	Missense_Mutation
	Bladder Squamous Cell Carcinoma	D260Y	Missense_Mutation
Bone Cancer	Ewing Sarcoma	T108A	Missense_Mutation
Bone Sarcoma	Osteosarcoma	D1439N	Missense_Mutation
Breast Cancer	Adenoid Cystic Breast Cancer	T2466Sfs*11	Frame_Shift_Del
		Y550*	Nonsense_Mutation
		T2466Sfs*11	Frame_Shift_Del
		Y550*	Nonsense_Mutation
	Breast Invasive Cancer, NOS	D492Afs*132	Frame_Shift_Del
		G2420Pfs*10	Frame_Shift_Del
		SEC16A-NOTCH1 Fusion	fusion
		S2492L	Missense_Mutation
		E1447_E1450del	In_Frame_Del
		S2467Rfs*10	Frame_Shift_Del
		L2472Qfs*5	Frame_Shift_Del
		L2472Qfs*5	Frame_Shift_Del
		S2467Pfs*7	Frame_Shift_Del
		SEC16A-NOTCH1 Fusion	fusion
		V1721G	Missense_Mutation
		A1906V	Missense_Mutation
		D1557Y	Missense_Mutation
		V1721G	Missense_Mutation
	Breast Invasive Ductal Carcinoma	L1600Q	Missense_Mutation
		L1600Q	Missense_Mutation
		A1701P	Missense_Mutation
		T2466Sfs*11	Frame_Shift_Del
		V1578del	In_Frame_Del
		V1578del	In_Frame_Del
		V1578del	In_Frame_Del
		Q2487*	Nonsense_Mutation
		Q2487*	Nonsense_Mutation
		Q2487*	Nonsense_Mutation
		P2514Rfs*4	Frame_Shift_Del
		Q2444*	Nonsense_Mutation
		S2486Rfs*103	Frame_Shift_Del
		R448*	Nonsense_Mutation
		S2205*	Nonsense_Mutation
		X1529_splice	Splice_Site
		Q2503*	Nonsense_Mutation
		C312*	Nonsense_Mutation
		H2428Pfs*7	Frame_Shift_Del
		D528Pfs*34	Frame_Shift_Del
		P2438Efs*41	Frame_Shift_Ins
		T349S	Missense_Mutation
		D1246Tfs*199	Frame_Shift_Del
		S2450Wfs*6	Nonsense_Mutation
		V2476*	Frame_Shift_Del
		D1942Pfs*38	Frame_Shift_Del
		S2426Efs*68	Frame_Shift_Del
		X863_splice	Splice_Site
		P2514Rfs*4	Frame_Shift_Del
		S2205*	Nonsense_Mutation
		C312*	Nonsense_Mutation
		Q2487*	Nonsense_Mutation
		V1578del	In_Frame_Del
		Q2487*	Nonsense_Mutation
		P2514Rfs*4	Frame_Shift_Del
		R448*	Nonsense_Mutation
		S2205*	Nonsense_Mutation
		X1529_splice	Splice_Site
		Q2503*	Nonsense_Mutation
		G2420Pfs*10	Frame_Shift_Del
		C312*	Nonsense_Mutation
		D528Pfs*34	Frame_Shift_Del
		A2441Gfs*39	Frame_Shift_Ins
		NOTCH1-AGPAT2 Fusion	fusion
		NOTCH1-AGPAT2 Fusion	fusion
		NOTCH1-DPP7 Fusion	fusion
		NOTCH1-EXD3 Fusion	fusion
		NOTCH1-EXD3 Fusion	fusion
		NOTCH1 intragenic	fusion
		NOTCH1 intragenic	fusion
		NOTCH1 intragenic	fusion
		NOTCH1-SEC16A Fusion	fusion
		NOTCH1-SHC3 Fusion	fusion
		NOTCH1-SORBS2 Fusion	fusion
		YWHAE-NOTCH1 Fusion	fusion
		NOTCH1-AGPAT2 Fusion	fusion
		NOTCH1-DPP7 Fusion	fusion
		NOTCH1 intragenic	fusion
		NOTCH1 intragenic	fusion
		YWHAE-NOTCH1 Fusion	fusion
		CAMSAP1-NOTCH1 Fusion	fusion
		CAMSAP1-NOTCH1 Fusion	fusion
		CUL5-NOTCH1 Fusion	fusion
		SEC16A-NOTCH1 Fusion	fusion
		SEC16A-NOTCH1 Fusion	fusion
		SEC16A-NOTCH1 Fusion	fusion
		SEC16A-NOTCH1 Fusion	fusion
		CUL5-NOTCH1 Fusion	fusion
		AGPAT2-NOTCH1 Fusion	fusion
		CUL5-NOTCH1 Fusion	fusion
		SEC16A-NOTCH1 Fusion	fusion
		SEC16A-NOTCH1 Fusion	fusion
		L1709P	Missense_Mutation
		S402L	Missense_Mutation
		T596M	Missense_Mutation
		P1731L	Missense_Mutation
		T123M	Missense_Mutation
		T1927M	Missense_Mutation
		G1543R	Missense_Mutation
		C806R	Missense_Mutation
		L1585P	Missense_Mutation
		S1027L	Missense_Mutation
		D2099N	Missense_Mutation
		A1471T	Missense_Mutation
		H523Y	Missense_Mutation
		C306S	Missense_Mutation
		A1643T	Missense_Mutation
		R1926C	Missense_Mutation
		Y891H	Missense_Mutation
		T236M	Missense_Mutation
		E1624Q	Missense_Mutation
		R892C	Missense_Mutation
		P2462L	Missense_Mutation
		D1912N	Missense_Mutation
		R1854S	Missense_Mutation
		C416W	Missense_Mutation
		R780W	Missense_Mutation
		R1783Q	Missense_Mutation
		E1567K	Missense_Mutation
		R2104C	Missense_Mutation
		D1808Y	Missense_Mutation
		S2274Pfs*79	Frame_Shift_Del
		C387W	Missense_Mutation
		S225L	Missense_Mutation
		P2270S	Missense_Mutation
		C554Y	Missense_Mutation
		S1711R	Missense_Mutation
		L2397P	Missense_Mutation
		N2324Qfs*4	Frame_Shift_Del
		S2538N	Missense_Mutation
		L1373Q	Missense_Mutation
		Y550_T551del	In_Frame_Del
		G192E	Missense_Mutation
		C2308Y	Missense_Mutation
		D297Y	Missense_Mutation
		S25P	Missense_Mutation
		Q1614_F1617del	In_Frame_Del
		A1570P	Missense_Mutation
		T596M	Missense_Mutation
		P1731L	Missense_Mutation
		T123M	Missense_Mutation
		C806R	Missense_Mutation
		L1585P	Missense_Mutation
		S1027L	Missense_Mutation
		C306S	Missense_Mutation
		C306S	Missense_Mutation
		Y891H	Missense_Mutation
		T236M	Missense_Mutation
		E1624Q	Missense_Mutation
		R892C	Missense_Mutation
		R892C	Missense_Mutation
		P2462L	Missense_Mutation
		L2273P	Missense_Mutation
		D1912N	Missense_Mutation
		N718S	Missense_Mutation
		A1448V	Missense_Mutation
		A1173S	Missense_Mutation
		D1808Y	Missense_Mutation
		L1709P	Missense_Mutation
		S402L	Missense_Mutation
		T596M	Missense_Mutation
		P1731L	Missense_Mutation
		T123M	Missense_Mutation
		T1927M	Missense_Mutation
		G1543R	Missense_Mutation
		C806R	Missense_Mutation
		L1585P	Missense_Mutation
		S1027L	Missense_Mutation
		A1471T	Missense_Mutation
		H523Y	Missense_Mutation
		C306S	Missense_Mutation
		A1643T	Missense_Mutation
		R1926C	Missense_Mutation
		T236M	Missense_Mutation
		E1624Q	Missense_Mutation
		R892C	Missense_Mutation
		L2273P	Missense_Mutation
		D1912N	Missense_Mutation
		N718S	Missense_Mutation
		A1448V	Missense_Mutation
		A1173S	Missense_Mutation
		R1854S	Missense_Mutation
		E1929D	Missense_Mutation
		C416W	Missense_Mutation
		R1663Q	Missense_Mutation
		E1567K	Missense_Mutation
		S2288Gfs*67	Frame_Shift_Ins
		D1808Y	Missense_Mutation
		C387W	Missense_Mutation
		S225L	Missense_Mutation
		P2270S	Missense_Mutation
		C554Y	Missense_Mutation
		S25Y	Missense_Mutation
		Q1722P	Missense_Mutation
		D1808Y	Missense_Mutation
		E1901K	Missense_Mutation
		N753T	Missense_Mutation
		NOTCH1 intragenic	fusion
		NOTCH1 intragenic	fusion
		NOTCH1 intragenic	fusion
		NOTCH1 intragenic	fusion
		NOTCH1 intragenic	fusion
	Breast Invasive Lobular Carcinoma	S2486Rfs*103	Frame_Shift_Del
		S402L	Missense_Mutation
		S1651L	Missense_Mutation
		S1708L	Missense_Mutation
		F357L	Missense_Mutation
		S1856C	Missense_Mutation
		W1075R	Missense_Mutation
		R504H	Missense_Mutation
		C1449Y	Missense_Mutation
		S146C	Missense_Mutation
		L2166M	Missense_Mutation
		S402L	Missense_Mutation
		S1651L	Missense_Mutation
		F357L	Missense_Mutation
		S1856C	Missense_Mutation
		S1856C	Missense_Mutation
		V2385M	Missense_Mutation
		S402L	Missense_Mutation
		S1651L	Missense_Mutation
		S1708L	Missense_Mutation
		F357L	Missense_Mutation
		S1856C	Missense_Mutation
		W1075R	Missense_Mutation
		R504H	Missense_Mutation
		G1793R	Missense_Mutation
		C1449Y	Missense_Mutation
	Breast Mixed Ductal and Lobular Carcinoma	L2276Rfs*69	Frame_Shift_Del
	Breast Invasive Carcinoma	X557_splice	Splice_Region
		P55L	Missense_Mutation
		Q2338*	Nonsense_Mutation
		V810I	Missense_Mutation
		G50R	Missense_Mutation
		NOTCH1 intragenic	fusion
		L1574P	Missense_Mutation
		T2466Sfs*11	Frame_Shift_Del
		P2514Rfs*4	Frame_Shift_Del
		P2514Rfs*4	Frame_Shift_Del
		S2423*	Nonsense_Mutation
		L1593M	Missense_Mutation
		G2420D	Missense_Mutation
		C1040*	Nonsense_Mutation
		NOTCH1 intragenic	fusion
		SEC16A-NOTCH1 Fusion	fusion
		E1789K	Missense_Mutation
		S2215L	Missense_Mutation
		T2466M	Missense_Mutation
		A150T	Missense_Mutation
		E1024K	Missense_Mutation
		V1229I	Missense_Mutation
		E1453K	Missense_Mutation
		A2358T	Missense_Mutation
		A2257V	Missense_Mutation
		G2147_L2149del	In_Frame_Del
		P247L	Missense_Mutation
		E1727_P1731delinsA	In_Frame_Del
		R2095L	Missense_Mutation
		T1820I	Missense_Mutation
		A18V	Missense_Mutation
		T1602I	Missense_Mutation
		P1730R	Missense_Mutation
		*2473*	Nonstop_Mutation
		S1695I	Missense_Mutation
		G1673V	Missense_Mutation
		D945E	Missense_Mutation
		NOTCH1 intragenic	fusion
	Mixed Type Metaplastic Breast Cancer	S2288Gfs*67	Frame_Shift_Ins
Cervical Cancer	Cervical Squamous Cell Carcinoma	X368_splice	Splice_Region
		X2028_splice	Splice_Region
		X1978_splice	Splice_Site
		C878*	Nonsense_Mutation
		D1185Tfs*260	Frame_Shift_Del
		S458L	Missense_Mutation
		G1892R	Missense_Mutation
		G472V	Missense_Mutation
		R365C	Missense_Mutation
		E706*	Nonsense_Mutation
		H2018Lfs*9	Frame_Shift_Ins
		NOTCH1-NALT1 Fusion	fusion
		G326S	Missense_Mutation
		E511Q	Missense_Mutation
		K267N	Missense_Mutation
		E181K	Missense_Mutation
	Small Cell Carcinoma of the Cervix	C1490*	Nonsense_Mutation
CNS Cancer	Meningioma	T928M	Missense_Mutation
Colorectal Cancer	Colon Adenocarcinoma	L1678P	Missense_Mutation
		L1678P	Missense_Mutation
		Q2459Rfs*18	Frame_Shift_Del
		V1578del	In_Frame_Del
		Q2440*	Nonsense_Mutation
		S2486Rfs*103	Frame_Shift_Del
		S2486Rfs*103	Frame_Shift_Del
		S2486Rfs*103	Frame_Shift_Del
		S2486Rfs*103	Frame_Shift_Del
		S2486Rfs*103	Frame_Shift_Del
		S2486Rfs*103	Frame_Shift_Del
		S2486Rfs*103	Frame_Shift_Del
		S2486Rfs*103	Frame_Shift_Del
		S2486Rfs*103	Frame_Shift_Del
		G2131Afs*117	Frame_Shift_Del
		P2138Rfs*110	Frame_Shift_Del
		C980*	Nonsense_Mutation
		G1320Afs*125	Frame_Shift_Del
		S402Rfs*229	Frame_Shift_Del
		X1723_splice	Splice_Site
		G446Afs*185	Frame_Shift_Del
		V1229Lfs*216	Frame_Shift_Del
		T712Pfs*60	Frame_Shift_Del
		P1442Rfs*3	Frame_Shift_Del
		P1442Rfs*3	Frame_Shift_Del
		W1075*	Nonsense_Mutation
		S2486Lfs*21	Frame_Shift_Ins
		D1815Tfs*72	Frame_Shift_Del
		D1815Tfs*72	Frame_Shift_Del
		P1443Afs*36	Frame_Shift_Ins
		C68Afs*32	Frame_Shift_Del
		G691Afs*81	Frame_Shift_Del
		R1598H	Missense_Mutation
		T1379Rfs*66	Frame_Shift_Del
		C687Afs*85	Frame_Shift_Del
		G616Afs*15	Frame_Shift_Del
		W287*	Nonsense_Mutation
		P2512Rfs*77	Frame_Shift_Del
		X1338_splice	Splice_Site
		Q2406*	Nonsense_Mutation
		S2499Afs*90	Frame_Shift_Del
		S2499Afs*90	Frame_Shift_Del
		A1701T	Missense_Mutation
		H2488Qfs*101	Frame_Shift_Del
		X1153_splice	Splice_Site
		X2028_splice	Splice_Site
		C1391Lfs*14	Frame_Shift_Ins
		S2486Rfs*103	Frame_Shift_Del
		S2486Rfs*103	Frame_Shift_Del
		G2131Afs*117	Frame_Shift_Del
		C980*	Nonsense_Mutation
		G1320Afs*125	Frame_Shift_Del
		S402Rfs*229	Frame_Shift_Del
		X1723_splice	Splice_Site
		G446Afs*185	Frame_Shift_Del
		V1229Lfs*216	Frame_Shift_Del
		T712Pfs*60	Frame_Shift_Del
		P1442Rfs*3	Frame_Shift_Del
		S2486Lfs*21	Frame_Shift_Ins
		C980*	Nonsense_Mutation
		Q2440*	Nonsense_Mutation
		S2486Rfs*103	Frame_Shift_Del
		S2486Rfs*103	Frame_Shift_Del
		S2486Rfs*103	Frame_Shift_Del
		S2486Rfs*103	Frame_Shift_Del
		S2486Rfs*103	Frame_Shift_Del
		X2028_splice	Splice_Site
		G2131Afs*117	Frame_Shift_Del
		C980*	Nonsense_Mutation
		G1320Afs*125	Frame_Shift_Del
		S402Rfs*229	Frame_Shift_Del
		X1723_splice	Splice_Site
		G446Afs*185	Frame_Shift_Del
		V1229Lfs*216	Frame_Shift_Del
		T712Pfs*60	Frame_Shift_Del
		P1442Rfs*3	Frame_Shift_Del
		P1442Rfs*3	Frame_Shift_Del
		F2509Lfs*7	Frame_Shift_Ins
		W1075*	Nonsense_Mutation
		S2486Lfs*21	Frame_Shift_Ins
		D1815Tfs*72	Frame_Shift_Del
		T1379Rfs*66	Frame_Shift_Del
		C687Afs*85	Frame_Shift_Del
		G616Afs*15	Frame_Shift_Del
		T2132Hfs*136	Frame_Shift_Ins
		W287*	Nonsense_Mutation
		P2512Rfs*77	Frame_Shift_Del
		X1338_splice	Splice_Site
		Q2406*	Nonsense_Mutation
		S2499Afs*90	Frame_Shift_Del
		G1320Afs*125	Frame_Shift_Del
		V1229Lfs*216	Frame_Shift_Del
		T712Pfs*60	Frame_Shift_Del
		W1075*	Nonsense_Mutation
		D1815Tfs*72	Frame_Shift_Del
		NOTCH1 intragenic	fusion
		P460L	Missense_Mutation
		A2023T	Missense_Mutation
		A2019T	Missense_Mutation
		D2020N	Missense_Mutation
		D469E	Missense_Mutation
		L468M	Missense_Mutation
		D2020N	Missense_Mutation
		D469E	Missense_Mutation
		P460L	Missense_Mutation
		D2020N	Missense_Mutation
		D469E	Missense_Mutation
		L468M	Missense_Mutation
		D469E	Missense_Mutation
		A1918T	Missense_Mutation
		A1918T	Missense_Mutation
		G1612S	Missense_Mutation
		A1338V	Missense_Mutation
		A2037S	Missense_Mutation
		A2006V	Missense_Mutation
		G890S	Missense_Mutation
		E424K	Missense_Mutation
		V1792M	Missense_Mutation
		S1651L	Missense_Mutation
		V2536I	Missense_Mutation
		T123M	Missense_Mutation
		E639K	Missense_Mutation
		R1413H	Missense_Mutation
		V1721M	Missense_Mutation
		V1721M	Missense_Mutation
		A2478T	Missense_Mutation
		T1927M	Missense_Mutation
		G1543R	Missense_Mutation
		G785S	Missense_Mutation
		R592C	Missense_Mutation
		D568N	Missense_Mutation
		A2452V	Missense_Mutation
		D2099N	Missense_Mutation
		T1996M	Missense_Mutation
		T1161M	Missense_Mutation
		D740N	Missense_Mutation
		R1854H	Missense_Mutation
		R234C	Missense_Mutation
		T236M	Missense_Mutation
		D1912N	Missense_Mutation
		R504H	Missense_Mutation
		A585T	Missense_Mutation
		L1092I	Missense_Mutation
		G1788S	Missense_Mutation
		G1788S	Missense_Mutation
		R1962H	Missense_Mutation
		R1962H	Missense_Mutation
		V1288I	Missense_Mutation
		A1944T	Missense_Mutation
		R955H	Missense_Mutation
		T432M	Missense_Mutation
		D2108N	Missense_Mutation
		R1211W	Missense_Mutation
		R1758C	Missense_Mutation
		P668L	Missense_Mutation
		R1937C	Missense_Mutation
		A2037T	Missense_Mutation
		P1770H	Missense_Mutation
		D869N	Missense_Mutation
		R448Q	Missense_Mutation
		R1762W	Missense_Mutation
		A882T	Missense_Mutation
		A882T	Missense_Mutation
		A882T	Missense_Mutation
		R613C	Missense_Mutation
		A1610T	Missense_Mutation
		A1610T	Missense_Mutation
		R1622C	Missense_Mutation
		R112C	Missense_Mutation
		R1663W	Missense_Mutation
		R1330H	Missense_Mutation
		P157S	Missense_Mutation
		R1982Q	Missense_Mutation
		D238N	Missense_Mutation
		C266G	Missense_Mutation
		G1301V	Missense_Mutation
		R1663Q	Missense_Mutation
		D1546N	Missense_Mutation
		V874I	Missense_Mutation
		R79H	Missense_Mutation
		E2115K	Missense_Mutation
		R1762Q	Missense_Mutation
		V2529I	Missense_Mutation
		S2194C	Missense_Mutation
		M2093T	Missense_Mutation
		P1884L	Missense_Mutation
		P1884L	Missense_Mutation
		C283Y	Missense_Mutation
		T1243A	Missense_Mutation
		Q2366*	Nonsense_Mutation
		V1222M	Missense_Mutation
		Q846P	Missense_Mutation
		E1346D	Missense_Mutation
		R1661Q	Missense_Mutation
		S2426G	Missense_Mutation
		L1805I	Missense_Mutation
		C376Y	Missense_Mutation
		R203H	Missense_Mutation
		V1229I	Missense_Mutation
		V1229I	Missense_Mutation
		G193D	Missense_Mutation
		P1153S	Missense_Mutation
		R1672H	Missense_Mutation
		D732N	Missense_Mutation
		E663K	Missense_Mutation
		D1026N	Missense_Mutation
		V1096M	Missense_Mutation
		T559M	Missense_Mutation
		N1482K	Missense_Mutation
		A1740V	Missense_Mutation
		R902C	Missense_Mutation
		A342T	Missense_Mutation
		P262L	Missense_Mutation
		E2534D	Missense_Mutation
		S2360Y	Missense_Mutation
		G1878V	Missense_Mutation
		I1440T	Missense_Mutation
		A1278T	Missense_Mutation
		G823C	Missense_Mutation
		V2024A	Missense_Mutation
		F941L	Missense_Mutation
		A1908T	Missense_Mutation
		A1908T	Missense_Mutation
		G329S	Missense_Mutation
		V999M	Missense_Mutation
		R2120H	Missense_Mutation
		R2120H	Missense_Mutation
		R2179Q	Missense_Mutation
		A348T	Missense_Mutation
		A1732V	Missense_Mutation
		R282C	Missense_Mutation
		A1349V	Missense_Mutation
		T1491M	Missense_Mutation
		E872K	Missense_Mutation
		V1909I	Missense_Mutation
		G1765D	Missense_Mutation
		C129Y	Missense_Mutation
		P1228L	Missense_Mutation
		R2549H	Missense_Mutation
		P2138L	Missense_Mutation
		R1082H	Missense_Mutation
		V726I	Missense_Mutation
		L1818P	Missense_Mutation
		A305T	Missense_Mutation
		V53M	Missense_Mutation
		V2285I	Missense_Mutation
		G1435V	Missense_Mutation
		A2358T	Missense_Mutation
		C155S	Missense_Mutation
		T1379M	Missense_Mutation
		P2410L	Missense_Mutation
		P2410L	Missense_Mutation
		L1767P	Missense_Mutation
		A145T	Missense_Mutation
		S579F	Missense_Mutation
		R190H	Missense_Mutation
		G1803D	Missense_Mutation
		A19T	Missense_Mutation
		A1562E	Missense_Mutation
		N1899S	Missense_Mutation
		R1132C	Missense_Mutation
		P401S	Missense_Mutation
		P221L	Missense_Mutation
		G1353S	Missense_Mutation
		G1353S	Missense_Mutation
		S1431N	Missense_Mutation
		S951N	Missense_Mutation
		L2011P	Missense_Mutation
		Y1167H	Missense_Mutation
		R1356H	Missense_Mutation
		R1356H	Missense_Mutation
		A375T	Missense_Mutation
		A375T	Missense_Mutation
		G1041S	Missense_Mutation
		R1622H	Missense_Mutation
		R1622H	Missense_Mutation
		L107I	Missense_Mutation
		G446D	Missense_Mutation
		S647N	Missense_Mutation
		S647N	Missense_Mutation
		P407L	Missense_Mutation
		A1125T	Missense_Mutation
		T232I	Missense_Mutation
		P1641S	Missense_Mutation
		V354M	Missense_Mutation
		W2520L	Missense_Mutation
		C1521S	Missense_Mutation
		S2162N	Missense_Mutation
		A83T	Missense_Mutation
		C1425Y	Missense_Mutation
		P1582L	Missense_Mutation
		H917R	Missense_Mutation
		S225L	Missense_Mutation
		L2311M	Missense_Mutation
		V1829M	Missense_Mutation
		D1542N	Missense_Mutation
		N749Y	Missense_Mutation
		G1320S	Missense_Mutation
		P7H	Missense_Mutation
		A1990V	Missense_Mutation
		R938Q	Missense_Mutation
		A1552T	Missense_Mutation
		R1683Q	Missense_Mutation
		D1185N	Missense_Mutation
		P362S	Missense_Mutation
		A1967V	Missense_Mutation
		N755del	In_Frame_Del
		C963Y	Missense_Mutation
		D1972E	Missense_Mutation
		G275D	Missense_Mutation
		R621S	Missense_Mutation
		L2146M	Missense_Mutation
		P2349Q	Missense_Mutation
		N1127K	Missense_Mutation
		E943D	Missense_Mutation
		V1578L	Missense_Mutation
		G1793D	Missense_Mutation
		G1673S	Missense_Mutation
		G1041D	Missense_Mutation
		C1752Y	Missense_Mutation
		G1088S	Missense_Mutation
		Q1049H	Missense_Mutation
		G1656D	Missense_Mutation
		S1326P	Missense_Mutation
		S378N	Missense_Mutation
		T551I	Missense_Mutation
		L156M	Missense_Mutation
		P2517H	Missense_Mutation
		A1741T	Missense_Mutation
		M2105T	Missense_Mutation
		G774D	Missense_Mutation
		T561M	Missense_Mutation
		E2061D	Missense_Mutation
		C893R	Missense_Mutation
		V1307A	Missense_Mutation
		G1878R	Missense_Mutation
		L544M	Missense_Mutation
		C138Y	Missense_Mutation
		R1296C	Missense_Mutation
		G2155D	Missense_Mutation
		P2438S	Missense_Mutation
		Q1495R	Missense_Mutation
		G898D	Missense_Mutation
		C1056R	Missense_Mutation
		D1609G	Missense_Mutation
		M1872K	Missense_Mutation
		D1815G	Missense_Mutation
		A141G	Missense_Mutation
		C1890Y	Missense_Mutation
		G1814E	Missense_Mutation
		A1278S	Missense_Mutation
		A271V	Missense_Mutation
		A1918T	Missense_Mutation
		G1612S	Missense_Mutation
		A2037S	Missense_Mutation
		P1067L	Missense_Mutation
		E424K	Missense_Mutation
		E424K	Missense_Mutation
		R592C	Missense_Mutation
		D740N	Missense_Mutation
		G1788S	Missense_Mutation
		G1788S	Missense_Mutation
		T432M	Missense_Mutation
		R448Q	Missense_Mutation
		R1622C	Missense_Mutation
		R1663W	Missense_Mutation
		R1982Q	Missense_Mutation
		C266G	Missense_Mutation
		C266G	Missense_Mutation
		G1301V	Missense_Mutation
		D1546N	Missense_Mutation
		V874I	Missense_Mutation
		P1256L	Missense_Mutation
		S1541N	Missense_Mutation
		R79H	Missense_Mutation
		E2115K	Missense_Mutation
		R1762Q	Missense_Mutation
		V2529I	Missense_Mutation
		S2194C	Missense_Mutation
		M2093T	Missense_Mutation
		P1884L	Missense_Mutation
		C283Y	Missense_Mutation
		Q2366*	Nonsense_Mutation
		V1222M	Missense_Mutation
		Q846P	Missense_Mutation
		E1346D	Missense_Mutation
		Y737H	Missense_Mutation
		R1661Q	Missense_Mutation
		T389P	Missense_Mutation
		S2426G	Missense_Mutation
		V1229I	Missense_Mutation
		R1672H	Missense_Mutation
		D732N	Missense_Mutation
		E663K	Missense_Mutation
		D1026N	Missense_Mutation
		T559M	Missense_Mutation
		R1211Q	Missense_Mutation
		P157S	Missense_Mutation
		G890D	Missense_Mutation
		A1918T	Missense_Mutation
		G1612S	Missense_Mutation
		A2037S	Missense_Mutation
		A2006V	Missense_Mutation
		G890S	Missense_Mutation
		E424K	Missense_Mutation
		A2077T	Missense_Mutation
		R2087W	Missense_Mutation
		E639K	Missense_Mutation
		R1413H	Missense_Mutation
		V1721M	Missense_Mutation
		G936S	Missense_Mutation
		A2478T	Missense_Mutation
		A973T	Missense_Mutation
		G785S	Missense_Mutation
		R592C	Missense_Mutation
		A2069T	Missense_Mutation
		D568N	Missense_Mutation
		D2099N	Missense_Mutation
		R1854H	Missense_Mutation
		R504H	Missense_Mutation
		A585T	Missense_Mutation
		L1092I	Missense_Mutation
		G1788S	Missense_Mutation
		G1788S	Missense_Mutation
		R1962H	Missense_Mutation
		A1944T	Missense_Mutation
		T432M	Missense_Mutation
		P668L	Missense_Mutation
		D869N	Missense_Mutation
		R448Q	Missense_Mutation
		A1458T	Missense_Mutation
		A1458T	Missense_Mutation
		A1610T	Missense_Mutation
		R1622C	Missense_Mutation
		R1663W	Missense_Mutation
		R1330H	Missense_Mutation
		P157S	Missense_Mutation
		R1982Q	Missense_Mutation
		D238N	Missense_Mutation
		C266G	Missense_Mutation
		V874I	Missense_Mutation
		P1256L	Missense_Mutation
		S1541N	Missense_Mutation
		R79H	Missense_Mutation
		E2115K	Missense_Mutation
		R1762Q	Missense_Mutation
		V2529I	Missense_Mutation
		S2194C	Missense_Mutation
		M2093T	Missense_Mutation
		P1884L	Missense_Mutation
		C283Y	Missense_Mutation
		T1243A	Missense_Mutation
		Q2366*	Nonsense_Mutation
		V1222M	Missense_Mutation
		T2483M	Missense_Mutation
		Q846P	Missense_Mutation
		E1346D	Missense_Mutation
		Y737H	Missense_Mutation
		R1661Q	Missense_Mutation
		T389P	Missense_Mutation
		S2426G	Missense_Mutation
		L1805I	Missense_Mutation
		C376Y	Missense_Mutation
		R203H	Missense_Mutation
		V1229I	Missense_Mutation
		V1229I	Missense_Mutation
		P1153S	Missense_Mutation
		R1672H	Missense_Mutation
		D732N	Missense_Mutation
		E663K	Missense_Mutation
		D1026N	Missense_Mutation
		V1096M	Missense_Mutation
		T559M	Missense_Mutation
		N1482K	Missense_Mutation
		G890D	Missense_Mutation
		R902C	Missense_Mutation
		R902C	Missense_Mutation
		A342T	Missense_Mutation
		E2534D	Missense_Mutation
		S2360Y	Missense_Mutation
		G1878V	Missense_Mutation
		K1821T	Missense_Mutation
		A1278T	Missense_Mutation
		G823C	Missense_Mutation
		V2024A	Missense_Mutation
		F941L	Missense_Mutation
		A1908T	Missense_Mutation
		A1908T	Missense_Mutation
		G329S	Missense_Mutation
		V999M	Missense_Mutation
		R2120H	Missense_Mutation
		A348T	Missense_Mutation
		C1467Y	Missense_Mutation
		P2138L	Missense_Mutation
		P2138L	Missense_Mutation
		A305T	Missense_Mutation
		V2285I	Missense_Mutation
		G1435V	Missense_Mutation
		C155S	Missense_Mutation
		P2410L	Missense_Mutation
		L1767P	Missense_Mutation
		S579F	Missense_Mutation
		R190H	Missense_Mutation
		G1803D	Missense_Mutation
		A19T	Missense_Mutation
		A1562E	Missense_Mutation
		N1899S	Missense_Mutation
		P401S	Missense_Mutation
		P221L	Missense_Mutation
		G1353S	Missense_Mutation
		S1431N	Missense_Mutation
		S951N	Missense_Mutation
		L2011P	Missense_Mutation
		Y1167H	Missense_Mutation
		R1356H	Missense_Mutation
		A375T	Missense_Mutation
		R1622H	Missense_Mutation
		R1622H	Missense_Mutation
		L107I	Missense_Mutation
		G446D	Missense_Mutation
		S647N	Missense_Mutation
		P407L	Missense_Mutation
		A1125T	Missense_Mutation
		T232I	Missense_Mutation
		P1641S	Missense_Mutation
		C299Y	Missense_Mutation
		V354M	Missense_Mutation
		W2520L	Missense_Mutation
		C1521S	Missense_Mutation
		S2162N	Missense_Mutation
		A83T	Missense_Mutation
		C1425Y	Missense_Mutation
		H917R	Missense_Mutation
		L2311M	Missense_Mutation
		V1829M	Missense_Mutation
		D1542N	Missense_Mutation
		N749Y	Missense_Mutation
		C1276Y	Missense_Mutation
		G1320S	Missense_Mutation
		P7H	Missense_Mutation
		A1990V	Missense_Mutation
		R938Q	Missense_Mutation
		A2031D	Missense_Mutation
		Y670H	Missense_Mutation
		S1690del	In_Frame_Del
		C1871R	Missense_Mutation
		C1685R	Missense_Mutation
		D740N	Missense_Mutation
		R1622C	Missense_Mutation
		R1663W	Missense_Mutation
		D1546N	Missense_Mutation
		V874I	Missense_Mutation
		R1762Q	Missense_Mutation
		V1222M	Missense_Mutation
		S2426G	Missense_Mutation
		A1278T	Missense_Mutation
		G1435V	Missense_Mutation
		NOTCH1 intragenic	fusion
		NOTCH1 intragenic	fusion
	Colorectal Adenocarcinoma	R365C	Missense_Mutation
		A2463Pfs*14	Frame_Shift_Del
		G2131Afs*117	Frame_Shift_Del
		G616Afs*15	Frame_Shift_Del
		S2499Afs*90	Frame_Shift_Del
		C1505*	Nonsense_Mutation
		A2463Pfs*14	Frame_Shift_Del
		G2131Afs*117	Frame_Shift_Del
		R2327W	Missense_Mutation
		L468P	Missense_Mutation
		L468P	Missense_Mutation
		V1112I	Missense_Mutation
		A2044T	Missense_Mutation
		L1585P	Missense_Mutation
		A1952T	Missense_Mutation
		R1854H	Missense_Mutation
		A1448V	Missense_Mutation
		A585T	Missense_Mutation
		R1962S	Missense_Mutation
		R2095H	Missense_Mutation
		R1758C	Missense_Mutation
		A1349T	Missense_Mutation
		P2277H	Missense_Mutation
		T2076I	Missense_Mutation
		E2552D	Missense_Mutation
		A1707V	Missense_Mutation
		A348T	Missense_Mutation
		D1870N	Missense_Mutation
		C1083Y	Missense_Mutation
		G995S	Missense_Mutation
		A1741V	Missense_Mutation
		D1439N	Missense_Mutation
		A343T	Missense_Mutation
		D2094G	Missense_Mutation
		V485A	Missense_Mutation
		A396T	Missense_Mutation
		P218S	Missense_Mutation
		N1289S	Missense_Mutation
		D620N	Missense_Mutation
		I1002T	Missense_Mutation
		G728R	Missense_Mutation
		R2120L	Missense_Mutation
		P1381H	Missense_Mutation
		G2333D	Missense_Mutation
		P2235T	Missense_Mutation
		S1919R	Missense_Mutation
		L2081P	Missense_Mutation
		G2262S	Missense_Mutation
		Q2406K	Missense_Mutation
		D238E	Missense_Mutation
		P157S	Missense_Mutation
		D238N	Missense_Mutation
		T1243A	Missense_Mutation
		L1805I	Missense_Mutation
		C376Y	Missense_Mutation
		R203H	Missense_Mutation
		V1112I	Missense_Mutation
		A2044T	Missense_Mutation
		V2536I	Missense_Mutation
		A1448V	Missense_Mutation
		R1758C	Missense_Mutation
		A1349T	Missense_Mutation
		P2277H	Missense_Mutation
		T2076I	Missense_Mutation
		T466A	Missense_Mutation
		E2552D	Missense_Mutation
		P247S	Missense_Mutation
		G995S	Missense_Mutation
		A1741V	Missense_Mutation
		A343T	Missense_Mutation
		D2094G	Missense_Mutation
		V485A	Missense_Mutation
		A396T	Missense_Mutation
		P218S	Missense_Mutation
		A1329T	Missense_Mutation
		N1289S	Missense_Mutation
		A1707V	Missense_Mutation
		G2126R	Missense_Mutation
		R1854H	Missense_Mutation
		A2101T	Missense_Mutation
		V2153M	Missense_Mutation
		S2486Rfs*103	Frame_Shift_Del
		S2486Rfs*103	Frame_Shift_Del
		X289_splice	Splice_Site
		Q2409*	Nonsense_Mutation
		G2131Afs*117	Frame_Shift_Del
		V1229Lfs*216	Frame_Shift_Del
		X1795_splice	Splice_Region
		G920Afs*259	Frame_Shift_Del
		T2132Hfs*136	Frame_Shift_Ins
		S2499Afs*90	Frame_Shift_Del
		H2488Qfs*101	Frame_Shift_Del
		X1673_splice	Splice_Region
		X1673_splice	Splice_Region
		X635_splice	Splice_Region
		C1454*	Nonsense_Mutation
		X2060_splice	Splice_Region
		X1795_splice	Splice_Region
		X1795_splice	Splice_Region
		X248_splice	Splice_Site
		X481_splice	Splice_Region
		X1795_splice	Splice_Region
		NOTCH1-NACC2 Fusion	fusion
		NOTCH1 intragenic	fusion
		A2023T	Missense_Mutation
		A2019T	Missense_Mutation
		V1260M	Missense_Mutation
		G1157R	Missense_Mutation
		P213S	Missense_Mutation
		E1636K	Missense_Mutation
		T1344M	Missense_Mutation
		V1112I	Missense_Mutation
		A2463T	Missense_Mutation
		R1107Q	Missense_Mutation
		G1543R	Missense_Mutation
		C806R	Missense_Mutation
		R2263W	Missense_Mutation
		A2452V	Missense_Mutation
		D2099N	Missense_Mutation
		A1471T	Missense_Mutation
		T1161M	Missense_Mutation
		T1161M	Missense_Mutation
		R504H	Missense_Mutation
		P2216L	Missense_Mutation
		S2215L	Missense_Mutation
		G1788S	Missense_Mutation
		G1788S	Missense_Mutation
		A1640T	Missense_Mutation
		F2481L	Missense_Mutation
		T432M	Missense_Mutation
		R1211W	Missense_Mutation
		R448Q	Missense_Mutation
		R1762W	Missense_Mutation
		A882T	Missense_Mutation
		D331N	Missense_Mutation
		G1894S	Missense_Mutation
		V1229I	Missense_Mutation
		P832Q	Missense_Mutation
		E872K	Missense_Mutation
		R731W	Missense_Mutation
		D1095N	Missense_Mutation
		R1082H	Missense_Mutation
		R1991H	Missense_Mutation
		D528N	Missense_Mutation
		D1230N	Missense_Mutation
		S579F	Missense_Mutation
		G2427S	Missense_Mutation
		A19T	Missense_Mutation
		Q252H	Missense_Mutation
		R1356H	Missense_Mutation
		R1854C	Missense_Mutation
		G1572S	Missense_Mutation
		A1552T	Missense_Mutation
		E2254K	Missense_Mutation
		A1967V	Missense_Mutation
		R2120C	Missense_Mutation
		N2324S	Missense_Mutation
		E1826K	Missense_Mutation
		G1360D	Missense_Mutation
		L2510F	Missense_Mutation
		C1025Y	Missense_Mutation
		G669S	Missense_Mutation
		V1739A	Missense_Mutation
		P2505H	Missense_Mutation
		T236A	Missense_Mutation
		Y202H	Missense_Mutation
		C222S	Missense_Mutation
		F2433S	Missense_Mutation
		L1375P	Missense_Mutation
		G192R	Missense_Mutation
		C89R	Missense_Mutation
		D1667N	Missense_Mutation
		P480T	Missense_Mutation
		K2187N	Missense_Mutation
		G1655S	Missense_Mutation
		R1350C	Missense_Mutation
		V1874I	Missense_Mutation
		G597D	Missense_Mutation
		D2531E	Missense_Mutation
		G1053A	Missense_Mutation
		A2085V	Missense_Mutation
		A2279T	Missense_Mutation
		F1259L	Missense_Mutation
		G2009C	Missense_Mutation
		L1999R	Missense_Mutation
		S496N	Missense_Mutation
		A2044V	Missense_Mutation
		P226H	Missense_Mutation
		T1321A	Missense_Mutation
		C1322F	Missense_Mutation
		L97I	Missense_Mutation
		T2282_G2287del	In_Frame_Del
		E2008D	Missense_Mutation
		Y821C	Missense_Mutation
		G2131Afs*117	Frame_Shift_Del
		G2131Afs*117	Frame_Shift_Del
		P1443Afs*36	Frame_Shift_Ins
		R1598S	Missense_Mutation
		L468P	Missense_Mutation
		V1867F	Missense_Mutation
		A1471T	Missense_Mutation
		R1962H	Missense_Mutation
		A1552V	Missense_Mutation
		R1662Q	Missense_Mutation
		E2254K	Missense_Mutation
		R190C	Missense_Mutation
		S146Y	Missense_Mutation
		V76M	Missense_Mutation
		P1367L	Missense_Mutation
		N280K	Missense_Mutation
		K1488T	Missense_Mutation
		C838Y	Missense_Mutation
		C323R	Missense_Mutation
		D1815Tfs*72	Frame_Shift_Del
		A2463T	Missense_Mutation
		D1808N	Missense_Mutation
		A882T	Missense_Mutation
		A882T	Missense_Mutation
		R1841Q	Missense_Mutation
		R1663Q	Missense_Mutation
		D573N	Missense_Mutation
		P1964L	Missense_Mutation
		A796T	Missense_Mutation
		S854C	Missense_Mutation
		P480S	Missense_Mutation
		C48R	Missense_Mutation
		A882T	Missense_Mutation
		R1841Q	Missense_Mutation
		R839K	Missense_Mutation
		R1663Q	Missense_Mutation
		D573N	Missense_Mutation
		T2483M	Missense_Mutation
		G1476S	Missense_Mutation
		R1841Q	Missense_Mutation
		C795G	Missense_Mutation
	Rectal Adenocarcinoma	R365H	Missense_Mutation
		L2429V	Missense_Mutation
		Q2487*	Nonsense_Mutation
		Q2403*	Nonsense_Mutation
		S2486Rfs*103	Frame_Shift_Del
		G2131Afs*117	Frame_Shift_Del
		P1442Rfs*3	Frame_Shift_Del
		T2132Hfs*136	Frame_Shift_Ins
		X1215_splice	Splice_Site
		X1795_splice	Splice_Site
		L2429V	Missense_Mutation
		Q2459Rfs*18	Frame_Shift_Del
		Q2487*	Nonsense_Mutation
		Q2403*	Nonsense_Mutation
		G2131Afs*117	Frame_Shift_Del
		T2132Hfs*136	Frame_Shift_Ins
		ST3GAL2-NOTCH1 Fusion	fusion
		R2327W	Missense_Mutation
		A2019S	Missense_Mutation
		A2019S	Missense_Mutation
		R1302C	Missense_Mutation
		R1877H	Missense_Mutation
		E639K	Missense_Mutation
		D651N	Missense_Mutation
		A1125V	Missense_Mutation
		A1125V	Missense_Mutation
		S2341Pfs*7	Frame_Shift_Del
		D2099N	Missense_Mutation
		D2099N	Missense_Mutation
		R1586C	Missense_Mutation
		V453I	Missense_Mutation
		S2492L	Missense_Mutation
		R1962S	Missense_Mutation
		G115D	Missense_Mutation
		S2215L	Missense_Mutation
		R2095H	Missense_Mutation
		V1575L	Missense_Mutation
		R1211W	Missense_Mutation
		R1783Q	Missense_Mutation
		A1610T	Missense_Mutation
		D374N	Missense_Mutation
		T2382_Q2384del	In_Frame_Del
		R1663W	Missense_Mutation
		R1330H	Missense_Mutation
		P2525L	Missense_Mutation
		S1657R	Missense_Mutation
		V874I	Missense_Mutation
		V874I	Missense_Mutation
		R1762Q	Missense_Mutation
		P1907L	Missense_Mutation
		P832Q	Missense_Mutation
		R1672H	Missense_Mutation
		R1114C	Missense_Mutation
		I1440T	Missense_Mutation
		C272Y	Missense_Mutation
		G696D	Missense_Mutation
		G2144S	Missense_Mutation
		P1728L	Missense_Mutation
		V2476M	Missense_Mutation
		P2415dup	In_Frame_Ins
		R1783W	Missense_Mutation
		A348T	Missense_Mutation
		C370Y	Missense_Mutation
		R938W	Missense_Mutation
		P1730L	Missense_Mutation
		G1473S	Missense_Mutation
		M1886V	Missense_Mutation
		R892H	Missense_Mutation
		R2004P	Missense_Mutation
		A375T	Missense_Mutation
		R1854C	Missense_Mutation
		V2153M	Missense_Mutation
		D1000G	Missense_Mutation
		S458L	Missense_Mutation
		Y1398D	Missense_Mutation
		N1922D	Missense_Mutation
		R1661W	Missense_Mutation
		N2324S	Missense_Mutation
		T555M	Missense_Mutation
		A1562V	Missense_Mutation
		S2357N	Missense_Mutation
		R1303H	Missense_Mutation
		A160S	Missense_Mutation
		S94P	Missense_Mutation
		P2512Q	Missense_Mutation
		A533D	Missense_Mutation
		A1639S	Missense_Mutation
		N1682S	Missense_Mutation
		V1268A	Missense_Mutation
		M1737V	Missense_Mutation
		P303Q	Missense_Mutation
		S225P	Missense_Mutation
		C1871W	Missense_Mutation
		R2327Pfs*27	Frame_Shift_Ins
		T2382_Q2384del	In_Frame_Del
		R1663W	Missense_Mutation
		R1330H	Missense_Mutation
		P2525L	Missense_Mutation
		S1657R	Missense_Mutation
		V874I	Missense_Mutation
		R1762Q	Missense_Mutation
		P1907L	Missense_Mutation
		P832Q	Missense_Mutation
		R1350H	Missense_Mutation
		A1125V	Missense_Mutation
		R1586C	Missense_Mutation
		S2215L	Missense_Mutation
		T2382_Q2384del	In_Frame_Del
		R1663W	Missense_Mutation
		R1330H	Missense_Mutation
		V874I	Missense_Mutation
		V874I	Missense_Mutation
		R1762Q	Missense_Mutation
		P1907L	Missense_Mutation
		P832Q	Missense_Mutation
		R1672H	Missense_Mutation
		R1114C	Missense_Mutation
		A1707V	Missense_Mutation
		I1440T	Missense_Mutation
		C272Y	Missense_Mutation
		G696D	Missense_Mutation
		G2144S	Missense_Mutation
		P1728L	Missense_Mutation
		A348T	Missense_Mutation
		C370Y	Missense_Mutation
		G1012S	Missense_Mutation
		M1886V	Missense_Mutation
		F1420S	Missense_Mutation
		D59N	Missense_Mutation
		R892H	Missense_Mutation
		R2004P	Missense_Mutation
		D1839E	Missense_Mutation
		R1586C	Missense_Mutation
	Signet Ring Cell Adenocarcinoma of the Colon and Rectum	S2486Rfs*103	Frame_Shift_Del
		T73Dfs*70	Frame_Shift_Ins
		V2421M	Missense_Mutation
Embryonal Tumor	Medulloblastoma	A2035P	Missense_Mutation
		C833R	Missense_Mutation
Endometrial Cancer	Uterine Endometrioid Carcinoma	E455D	Missense_Mutation
		R1598C	Missense_Mutation
		T1379Rfs*66	Frame_Shift_Del
		S2486Rfs*103	Frame_Shift_Del
		X289_splice	Splice_Site
		R1107*	Nonsense_Mutation
		G2131Afs*117	Frame_Shift_Del
		G446Afs*185	Frame_Shift_Del
		T712Pfs*60	Frame_Shift_Del
		G406Afs*225	Frame_Shift_Del
		C68Afs*32	Frame_Shift_Del
		Y1619*	Nonsense_Mutation
		R1598C	Missense_Mutation
		T1379Rfs*66	Frame_Shift_Del
		G1433Rfs*46	Frame_Shift_Ins
		X1880_splice	Splice_Site
		W1062*	Nonsense_Mutation
		T349S	Missense_Mutation
		N382Qfs*23	Frame_Shift_Del
		C376Mfs*7	Frame_Shift_Ins
		X289_splice	Splice_Site
		R1438H	Missense_Mutation
		R1586C	Missense_Mutation
		A1640T	Missense_Mutation
		A150T	Missense_Mutation
		V239I	Missense_Mutation
		A1349T	Missense_Mutation
		E1305K	Missense_Mutation
		D622N	Missense_Mutation
		L1755P	Missense_Mutation
		P401H	Missense_Mutation
		V2319M	Missense_Mutation
		V856A	Missense_Mutation
		E493G	Missense_Mutation
		R902H	Missense_Mutation
		G1558R	Missense_Mutation
		P130L	Missense_Mutation
		R1302H	Missense_Mutation
		E694K	Missense_Mutation
		G2195S	Missense_Mutation
		R2095C	Missense_Mutation
		R1438H	Missense_Mutation
		S1651L	Missense_Mutation
		A624T	Missense_Mutation
		R1350H	Missense_Mutation
		R1350H	Missense_Mutation
		E948K	Missense_Mutation
		R1586C	Missense_Mutation
		R1586C	Missense_Mutation
		D1533N	Missense_Mutation
		A1471T	Missense_Mutation
		G1166S	Missense_Mutation
		A1643T	Missense_Mutation
		R1962H	Missense_Mutation
		A2101T	Missense_Mutation
		A1640T	Missense_Mutation
		A150T	Missense_Mutation
		V239I	Missense_Mutation
		D932N	Missense_Mutation
		D2108N	Missense_Mutation
		A1349T	Missense_Mutation
		V1099M	Missense_Mutation
		V1099M	Missense_Mutation
		R1762W	Missense_Mutation
		R1132H	Missense_Mutation
		R1586H	Missense_Mutation
		R1330H	Missense_Mutation
		V2529I	Missense_Mutation
		V2529I	Missense_Mutation
		G193D	Missense_Mutation
		E1084K	Missense_Mutation
		P1728L	Missense_Mutation
		C1528R	Missense_Mutation
		A1650T	Missense_Mutation
		V220M	Missense_Mutation
		E1305K	Missense_Mutation
		R1937H	Missense_Mutation
		G1361S	Missense_Mutation
		R1082H	Missense_Mutation
		V726I	Missense_Mutation
		D622N	Missense_Mutation
		L1755P	Missense_Mutation
		P401H	Missense_Mutation
		V2319M	Missense_Mutation
		V856A	Missense_Mutation
		E493G	Missense_Mutation
		A39V	Missense_Mutation
		C283R	Missense_Mutation
		A2037V	Missense_Mutation
		A1552V	Missense_Mutation
		A2036T	Missense_Mutation
		S1900I	Missense_Mutation
		E1404D	Missense_Mutation
		E1270K	Missense_Mutation
		A145T	Missense_Mutation
		G42D	Missense_Mutation
		S2316I	Missense_Mutation
		N2058D	Missense_Mutation
		R1662W	Missense_Mutation
		G2427S	Missense_Mutation
		V1599M	Missense_Mutation
		E437K	Missense_Mutation
		G72W	Missense_Mutation
		L2197F	Missense_Mutation
		K1822T	Missense_Mutation
		Q252H	Missense_Mutation
		S2530F	Missense_Mutation
		T928A	Missense_Mutation
		C204R	Missense_Mutation
		S652L	Missense_Mutation
		G384_C387delinsR	In_Frame_Del
		G2130E	Missense_Mutation
		G1659C	Missense_Mutation
		C1416Y	Missense_Mutation
		A1325T	Missense_Mutation
		D660N	Missense_Mutation
		E944D	Missense_Mutation
		R1523H	Missense_Mutation
		S65N	Missense_Mutation
		C1133Y	Missense_Mutation
		I336F	Missense_Mutation
		P285S	Missense_Mutation
		A2250T	Missense_Mutation
		P143L	Missense_Mutation
		L2219V	Missense_Mutation
		L2067M	Missense_Mutation
		P1381L	Missense_Mutation
		R780Q	Missense_Mutation
		P224H	Missense_Mutation
		P1582L	Missense_Mutation
		E1182D	Missense_Mutation
		D2239N	Missense_Mutation
		E601K	Missense_Mutation
		C1025R	Missense_Mutation
		H1735R	Missense_Mutation
		C423Y	Missense_Mutation
		D412N	Missense_Mutation
		C1316R	Missense_Mutation
		A1524V	Missense_Mutation
		C1505Y	Missense_Mutation
		Q1028H	Missense_Mutation
		E334K	Missense_Mutation
		R79C	Missense_Mutation
	Uterine Serous Carcinoma/Uterine Papillary Serous Carcinoma	E1553*	Nonsense_Mutation
		S385Hfs*19	Frame_Shift_Del
		S1708L	Missense_Mutation
		P2097L	Missense_Mutation
		R1854C	Missense_Mutation
		E515Q	Missense_Mutation
		E872K	Missense_Mutation
		NOTCH1 intragenic	fusion
		NOTCH1-PNPLA7 Fusion	fusion
		SEC16A-NOTCH1 Fusion	fusion
		SEC16A-NOTCH1 Fusion	fusion
	Uterine Carcinosarcoma/Uterine Malignant Mixed Mullerian Tumor	NOTCH1-SNHG7 Fusion	fusion
		E2071K	Missense_Mutation
	Uterine Mixed Endometrial Carcinoma	R1586H	Missense_Mutation
	Uterine Clear Cell Carcinoma	A729T	Missense_Mutation
		G1091S	Missense_Mutation
Esophageal Carcinoma	Esophageal Squamous Cell Carcinoma	E455K	Missense_Mutation
		E455K	Missense_Mutation
		G310R	Missense_Mutation
		I471T	Missense_Mutation
		C440F	Missense_Mutation
		C440F	Missense_Mutation
		F357del	In_Frame_Del
		F357del	In_Frame_Del
		F357del	In_Frame_Del
		D338del	In_Frame_Del
		D338del	In_Frame_Del
		D338del	In_Frame_Del
		G310R	Missense_Mutation
		A465T	Missense_Mutation
		A465T	Missense_Mutation
		A465T	Missense_Mutation
		A465T	Missense_Mutation
		Q862*	Nonsense_Mutation
		R1984*	Nonsense_Mutation
		R1984*	Nonsense_Mutation
		E794*	Nonsense_Mutation
		Q1845*	Nonsense_Mutation
		E843*	Nonsense_Mutation
		W1075*	Nonsense_Mutation
		X481_splice	Splice_Site
		A86Cfs*57	Frame_Shift_Ins
		Q1134*	Nonsense_Mutation
		X736_splice	Splice_Site
		X635_splice	Splice_Site
		X419_splice	Splice_Region
		E663*	Nonsense_Mutation
		M1?	Translation_Start_Site
		E1826*	Nonsense_Mutation
		C954*	Nonsense_Mutation
		C750*	Nonsense_Mutation
		D2055Vfs*56	Frame_Shift_Del
		X990_splice	Splice_Site
		C155*	Nonsense_Mutation
		G394Hfs*19	Frame_Shift_Del
		F1592Qfs*7	Frame_Shift_Del
		X1529_splice	Splice_Site
		E1679*	Nonsense_Mutation
		X1170_splice	Splice_Region
		L1494Afs*8	Frame_Shift_Del
		H241Rfs*14	Frame_Shift_Del
		E667*	Nonsense_Mutation
		T561Rfs*70	Frame_Shift_Del
		L1703Rfs*95	Frame_Shift_Del
		X1723_splice	Splice_Site
		I1914Hfs*29	Frame_Shift_Ins
		A1436Rfs*42	Frame_Shift_Del
		K185*	Nonsense_Mutation
		Q803Rfs*73	Frame_Shift_Del
		S1776Rfs*36	Frame_Shift_Del
		X557_splice	Splice_Site
		X672_splice	Splice_Site
		C292*	Nonsense_Mutation
		L1428Wfs*17	Frame_Shift_Del
		Q789*	Nonsense_Mutation
		Y1141Lfs*3	Frame_Shift_Ins
		N605Ifs*37	Frame_Shift_Del
		Y319Tfs*312	Frame_Shift_Del
		E1408*	Nonsense_Mutation
		E1408*	Nonsense_Mutation
		X990_splice	Splice_Region
		V1099Afs*6	Frame_Shift_Del
		F1592Cfs*23	Frame_Shift_Del
		A51Mfs*86	Frame_Shift_Del
		K1628*	Nonsense_Mutation
		X1339_splice	Splice_Region
		Q1974Rfs*20	Frame_Shift_Del
		X557_splice	Splice_Region
		H210Tfs*67	Frame_Shift_Del
		Y821*	Nonsense_Mutation
		G1139Afs*40	Frame_Shift_Del
		G684Lfs*90	Frame_Shift_Ins
		E124Sfs*153	Frame_Shift_Del
		X289_splice	Splice_Region
		E424*	Nonsense_Mutation
		N723Vfs*21	Frame_Shift_Ins
		S883Ffs*61	Frame_Shift_Ins
		A1297Cfs*50	Frame_Shift_Ins
		X863_splice	Splice_Site
		C627*	Frame_Shift_Del
		X2028_splice	Splice_Region
		G1459Cfs*8	Frame_Shift_Del
		A495Qfs*16	Frame_Shift_Del
		X518_splice	Splice_Region
		I430Mfs*78	Frame_Shift_Del
		D464N	Missense_Mutation
		L1652Pfs*141	Frame_Shift_Del
		N685Qfs*32	Frame_Shift_Ins
		X736_splice	Splice_Site
		L1465Cfs*115	Frame_Shift_Del
		P972Afs*208	Frame_Shift_Ins
		NOTCH1-SEC16A Fusion	fusion
		C456Y	Missense_Mutation
		C467Y	Missense_Mutation
		C467F	Missense_Mutation
		D469E	Missense_Mutation
		F357S	Missense_Mutation
		F357S	Missense_Mutation
		E450K	Missense_Mutation
		I697M	Missense_Mutation
		E1183K	Missense_Mutation
		A2077T	Missense_Mutation
		E564K	Missense_Mutation
		R128H	Missense_Mutation
		R1356C	Missense_Mutation
		G1360S	Missense_Mutation
		N718S	Missense_Mutation
		R1114H	Missense_Mutation
		R955H	Missense_Mutation
		V82M	Missense_Mutation
		R1940H	Missense_Mutation
		G472E	Missense_Mutation
		C376Y	Missense_Mutation
		P1964L	Missense_Mutation
		D412Y	Missense_Mutation
		G394V	Missense_Mutation
		R1962C	Missense_Mutation
		C370Y	Missense_Mutation
		D338N	Missense_Mutation
		D1517N	Missense_Mutation
		P391S	Missense_Mutation
		C416S	Missense_Mutation
		N390S	Missense_Mutation
		D388N	Missense_Mutation
		P67S	Missense_Mutation
		L1755P	Missense_Mutation
		R1662W	Missense_Mutation
		C423Y	Missense_Mutation
		R203C	Missense_Mutation
		P391H	Missense_Mutation
		P422H	Missense_Mutation
		D374V	Missense_Mutation
		C438Y	Missense_Mutation
		E1555K	Missense_Mutation
		D338V	Missense_Mutation
		G326C	Missense_Mutation
		S1306P	Missense_Mutation
		C1496S	Missense_Mutation
		C400S	Missense_Mutation
		N454K	Missense_Mutation
		T1838S	Missense_Mutation
		C476R	Missense_Mutation
		C429R	Missense_Mutation
		C398G	Missense_Mutation
		E242K	Missense_Mutation
		C1467R	Missense_Mutation
		R1296P	Missense_Mutation
		C416Y	Missense_Mutation
		A2035D	Missense_Mutation
		C409Y	Missense_Mutation
		C777G	Missense_Mutation
		A2479V	Missense_Mutation
		G114E	Missense_Mutation
		A408_Q411del	In_Frame_Del
		C1472S	Missense_Mutation
		S356P	Missense_Mutation
		R1296H	Missense_Mutation
		C1505S	Missense_Mutation
		E905K	Missense_Mutation
		L13_P15delinsPA	In_Frame_Del
		N151Y	Missense_Mutation
		D331Y	Missense_Mutation
		C1509Y	Missense_Mutation
		L1451_E1453del	In_Frame_Del
		C323F	Missense_Mutation
		C400Y	Missense_Mutation
Esophagogastric Cancer		I471T	Missense_Mutation
		I471T	Missense_Mutation
		Q2102*	Nonsense_Mutation
		Q2102*	Nonsense_Mutation
		NOTCH1 intragenic	fusion
		NOTCH1 intragenic	fusion
		LINC00550-NOTCH1 Fusion	fusion
		V2229M	Missense_Mutation
		G367V	Missense_Mutation
		C438W	Missense_Mutation
	Esophageal Adenocarcinoma	P1443Rfs*2	Frame_Shift_Del
		NOTCH1-MCPH1-DT Fusion	fusion
		C456R	Missense_Mutation
		C456R	Missense_Mutation
		V964M	Missense_Mutation
		G434D	Missense_Mutation
		T1997M	Missense_Mutation
		R2272C	Missense_Mutation
		C857Y	Missense_Mutation
		P1442S	Missense_Mutation
		A348D	Missense_Mutation
		C376R	Missense_Mutation
		V964M	Missense_Mutation
		G434D	Missense_Mutation
		T1997M	Missense_Mutation
		R2272C	Missense_Mutation
		V2476M	Missense_Mutation
		P1442S	Missense_Mutation
		T2371Hfs*132	Frame_Shift_Del
		A348D	Missense_Mutation
		G427D	Missense_Mutation
		G744W	Missense_Mutation
		C438F	Missense_Mutation
		C1514Y	Missense_Mutation
		D1517Y	Missense_Mutation
		C138S	Missense_Mutation
		G672E	Missense_Mutation
		C266W	Missense_Mutation
		G434D	Missense_Mutation
		A348D	Missense_Mutation
		N718S	Missense_Mutation
		N1484S	Missense_Mutation
		N390S	Missense_Mutation
		I477T	Missense_Mutation
		Q2322P	Missense_Mutation
		L369P	Missense_Mutation
		D1475G	Missense_Mutation
		Q896*	Nonsense_Mutation
		Q1527*	Nonsense_Mutation
		E1827*	Nonsense_Mutation
		G367V	Missense_Mutation
		P547Vfs*18	Frame_Shift_Del
		S652*	Nonsense_Mutation
		X635_splice	Splice_Site
		P1442Rfs*3	Frame_Shift_Del
		X1979_splice	Splice_Site
		C440F	Missense_Mutation
		G310R	Missense_Mutation
		C440F	Missense_Mutation
		A465T	Missense_Mutation
		C227*	Nonsense_Mutation
		I471N	Missense_Mutation
	Esophagogastric Adenocarcinoma	X21_splice	Splice_Site
		SEC16A-NOTCH1 Fusion	fusion
		SEC16A-NOTCH1 Fusion	fusion
		T2371Hfs*132	Frame_Shift_Del
		R56Q	Missense_Mutation
		R353C	Missense_Mutation
		R56Q	Missense_Mutation
	Adenocarcinoma of the Gastroesophageal Junction	E424K	Missense_Mutation
		A465T	Missense_Mutation
		F1291V	Missense_Mutation
		E424K	Missense_Mutation
		S836N	Missense_Mutation
		C857Y	Missense_Mutation
		F1291V	Missense_Mutation
		P877L	Missense_Mutation
		R912Q	Missense_Mutation
	Stomach Adenocarcinoma	P2417L	Missense_Mutation
		NOTCH1-GNL3 Fusion	fusion
		V2536I	Missense_Mutation
		A2101T	Missense_Mutation
		P1770T	Missense_Mutation
		C2140Y	Missense_Mutation
		A1323T	Missense_Mutation
		R1082H	Missense_Mutation
		R1438H	Missense_Mutation
		A2101T	Missense_Mutation
		P1770T	Missense_Mutation
		E1453G	Missense_Mutation
		C1454F	Missense_Mutation
		G1753R	Missense_Mutation
		V1874G	Missense_Mutation
		P498S	Missense_Mutation
		K508M	Missense_Mutation
		R1438H	Missense_Mutation
		V2536I	Missense_Mutation
		C2140Y	Missense_Mutation
		A1323T	Missense_Mutation
		F930L	Missense_Mutation
		G317C	Missense_Mutation
		X635_splice	Splice_Site
	Tubular Stomach Adenocarcinoma	G309R	Missense_Mutation
	Intestinal Type Stomach Adenocarcinoma	R1937H	Missense_Mutation
	Papillary Stomach Adenocarcinoma	T2371S	Missense_Mutation
	Signet Ring Cell Carcinoma of the Stomach	V2476M	Missense_Mutation
	Esophageal Adenosquamous Carcinoma	S2274C	Missense_Mutation
		D338G	Missense_Mutation
	Esophageal Carcinoma Other	V1676_Y1677del	In_Frame_Del
		G766Tfs*8	Frame_Shift_Ins
		R353H	Missense_Mutation
		C1085R	Missense_Mutation
		G394S	Missense_Mutation
Extrahepatic Cholangiocarcinoma	Perihilar Cholangiocarcinoma	S2486Rfs*103	Frame_Shift_Del
	Extrahepatic Cholangiocarcinoma	A2425D	Missense_Mutation
		E948K	Missense_Mutation
		A1643T	Missense_Mutation
		S2215L	Missense_Mutation
		G1091S	Missense_Mutation
		G481S	Missense_Mutation
		S1235I	Missense_Mutation
		K1237Q	Missense_Mutation
		Q2057R	Missense_Mutation
		E2071A	Missense_Mutation
		A1458S	Missense_Mutation
		F1977L	Missense_Mutation
Gallbladder Carcinoma	Gallbladder Adenocarcinoma	F357del	In_Frame_Del
		X1825_splice	Splice_Region
		X823_splice	Splice_Region
		V1222M	Missense_Mutation
		P1386L	Missense_Mutation
Gastric Cancer	Gastric Carcinoma Other	A465T	Missense_Mutation
	Gastric Adenocarcinoma	L1678P	Missense_Mutation
		F357del	In_Frame_Del
		T2132Hfs*136	Frame_Shift_Ins
		C1416Afs*29	Frame_Shift_Del
		X1301_splice	Splice_Site
		Y358delins*	Nonsense_Mutation
		G1301Rfs*46	Frame_Shift_Ins
		NOTCH1-LINC01451 Fusion	fusion
		NOTCH1 intragenic	fusion
		NOTCH1-RBM47 Fusion	fusion
		NOTCH1-SELENOO Fusion	fusion
		FAM120A2P-NOTCH1 Fusion	fusion
		SEC16A-NOTCH1 Fusion	fusion
		C461Y	Missense_Mutation
		R1877H	Missense_Mutation
		V2421M	Missense_Mutation
		P2462L	Missense_Mutation
		A1640T	Missense_Mutation
		R955H	Missense_Mutation
		V322M	Missense_Mutation
		V82M	Missense_Mutation
		E488K	Missense_Mutation
		R176W	Missense_Mutation
		V726I	Missense_Mutation
		V53M	Missense_Mutation
		A2257V	Missense_Mutation
		G728R	Missense_Mutation
		W1497R	Missense_Mutation
		E2115Q	Missense_Mutation
		A683V	Missense_Mutation
		C1187R	Missense_Mutation
		Y279H	Missense_Mutation
		R217W	Missense_Mutation
		G1301W	Missense_Mutation
		D178G	Missense_Mutation
		L1373R	Missense_Mutation
		K1498R	Missense_Mutation
		E1583D	Missense_Mutation
		T2090M	Missense_Mutation
		I2109N	Missense_Mutation
		Q1810E	Missense_Mutation
		D732G	Missense_Mutation
		T1243I	Missense_Mutation
		M2543T	Missense_Mutation
		NOTCH1 intragenic	fusion
Gastrointestinal Neuroendocrine Tumor	Gastrointestinal Neuroendocrine Tumors	Q290*	Nonsense_Mutation
	High-Grade Neuroendocrine Carcinoma of the Colon and Rectum	G925S	Missense_Mutation
		G925S	Missense_Mutation
	Esophageal Neuroendocrine Tumor	T1996K	Missense_Mutation
		C532Rfs*39	Frame_Shift_Ins
		S385F	Missense_Mutation
	Pancreatic Neuroendocrine Tumor	A1732V	Missense_Mutation
Gastrointestinal Stromal Tumor	Gastrointestinal Stromal Tumor	P2128L	Missense_Mutation
		A1944T	Missense_Mutation
		G1195W	Missense_Mutation
		F1291L	Missense_Mutation
Germ Cell Tumor	Germ Cell Tumor with Somatic-Type Malignancy	P2238S	Missense_Mutation
		K2171M	Missense_Mutation
Glioma	Anaplastic Astrocytoma	P2540L	Missense_Mutation
	Anaplastic Oligodendroglioma	G310R	Missense_Mutation
		F357del	In_Frame_Del
		F357del	In_Frame_Del
		D338del	In_Frame_Del
		C359del	In_Frame_Del
		A465T	Missense_Mutation
		A465T	Missense_Mutation
		Y550*	Nonsense_Mutation
		Y550*	Nonsense_Mutation
		V324Qfs*6	Frame_Shift_Del
		V1576Gfs*34	Frame_Shift_Ins
		M2093Gfs*174	Frame_Shift_Del
		Y550*	Nonsense_Mutation
		D469N	Missense_Mutation
		R1114H	Missense_Mutation
		A348V	Missense_Mutation
		F436del	In_Frame_Del
		T399A	Missense_Mutation
		L368Q	Missense_Mutation
		H486P	Missense_Mutation
		G1434D	Missense_Mutation
		G1434D	Missense_Mutation
		A348T	Missense_Mutation
		P447S	Missense_Mutation
		G519S	Missense_Mutation
		C1425W	Missense_Mutation
		G1434D	Missense_Mutation
		A348T	Missense_Mutation
	Anaplastic Pleomorphic Xanthoastrocytoma	V2158G	Missense_Mutation
	Astrocytoma	R365C	Missense_Mutation
		F357del	In_Frame_Del
		G406Afs*225	Frame_Shift_Del
		M1992Pfs*4	Frame_Shift_Ins
		G406Afs*225	Frame_Shift_Del
		M1992Pfs*4	Frame_Shift_Ins
		G427D	Missense_Mutation
	Glioblastoma	T1924I	Missense_Mutation
		D1958N	Missense_Mutation
	Glioblastoma Multiforme	F357del	In_Frame_Del
		F357del	In_Frame_Del
		D338del	In_Frame_Del
		V324Qfs*6	Frame_Shift_Del
		Q300*	Nonsense_Mutation
		X557_splice	Splice_Site
		SNAPC4-NOTCH1 Fusion	fusion
		T1997M	Missense_Mutation
		A2452T	Missense_Mutation
		P213L	Missense_Mutation
		G1513D	Missense_Mutation
		V2079M	Missense_Mutation
		P1231S	Missense_Mutation
		G2535S	Missense_Mutation
		G1039D	Missense_Mutation
		C911Y	Missense_Mutation
		G484S	Missense_Mutation
		T66I	Missense_Mutation
		P877S	Missense_Mutation
		R2372W	Missense_Mutation
		P1796S	Missense_Mutation
	High-Grade Glioma, NOS	P1443Afs*36	Frame_Shift_Ins
		A831V	Missense_Mutation
	Oligoastrocytoma	F357del	In_Frame_Del
	Oligodendroglioma	F357del	In_Frame_Del
		X481_splice	Splice_Site
		F357S	Missense_Mutation
		C1496R	Missense_Mutation
		C129Y	Missense_Mutation
Head and Neck Carcinoma	Head and Neck Carcinoma Other	R1598P	Missense_Mutation
		P2417Rfs*5	Frame_Shift_Del
		P2514Rfs*4	Frame_Shift_Del
[truncated: 1,850 more rows]

## Sheet: Notch 2
Cancer Type	Cancer Type Detailed	Notch 2 Protein Change	Mutation Type
Anal Cancer	Anal Squamous Cell Carcinoma	C691Sfs*51	Frame_Shift_Del
		W1789*	Nonsense_Mutation
		C691Sfs*51	Frame_Shift_Del
		G598R	Missense_Mutation
		G598R	Missense_Mutation
		D682G	Missense_Mutation
		S1660L	Missense_Mutation
		C335R	Missense_Mutation
Appendiceal Cancer	Appendiceal Adenocarcinoma	S2391N	Missense_Mutation
	Mucinous Adenocarcinoma of the Appendix	R2003*	Nonsense_Mutation
Bladder Cancer	Bladder Squamous Cell Carcinoma	G292R	Missense_Mutation
	Bladder Urothelial Carcinoma	P6Rfs*27	Frame_Shift_Del
		Q1194*	Nonsense_Mutation
		Q1392*	Nonsense_Mutation
		R2400*	Nonsense_Mutation
		Q1194*	Nonsense_Mutation
		Q1392*	Nonsense_Mutation
		R2036*	Nonsense_Mutation
		Q2325*	Nonsense_Mutation
		S2145*	Nonsense_Mutation
		Q1392*	Nonsense_Mutation
		S2145*	Nonsense_Mutation
		G2100A	Missense_Mutation
		L2119F	Missense_Mutation
		P2274A	Missense_Mutation
		P2280S	Missense_Mutation
		P2280S	Missense_Mutation
		S2156C	Missense_Mutation
		G751D	Missense_Mutation
		G2406C	Missense_Mutation
		K2095N	Missense_Mutation
		D2435N	Missense_Mutation
		S763L	Missense_Mutation
		L2119F	Missense_Mutation
		P2274A	Missense_Mutation
		P2280S	Missense_Mutation
		S2156C	Missense_Mutation
		G751D	Missense_Mutation
		R1953H	Missense_Mutation
		G1753A	Missense_Mutation
		L372R	Missense_Mutation
		D1189N	Missense_Mutation
		N2066S	Missense_Mutation
		S1010C	Missense_Mutation
		R1931C	Missense_Mutation
		R1704H	Missense_Mutation
		M950I	Missense_Mutation
		F1209L	Missense_Mutation
		D647H	Missense_Mutation
		L2014V	Missense_Mutation
		G2406C	Missense_Mutation
		K2095N	Missense_Mutation
		D2435N	Missense_Mutation
		P22T	Missense_Mutation
		D1515N	Missense_Mutation
		S1338C	Missense_Mutation
		D391N	Missense_Mutation
		E2261K	Missense_Mutation
		D334H	Missense_Mutation
		R1393H	Missense_Mutation
		N1271S	Missense_Mutation
		G1531R	Missense_Mutation
		E1441K	Missense_Mutation
		D1228N	Missense_Mutation
		*2472Lext*7	Nonstop_Mutation
		A2275V	Missense_Mutation
		R1607C	Missense_Mutation
		C1011Y	Missense_Mutation
		D411H	Missense_Mutation
		C1213R	Missense_Mutation
		E760K	Missense_Mutation
		T120R	Missense_Mutation
		L2119F	Missense_Mutation
		G751D	Missense_Mutation
		R1953H	Missense_Mutation
		X292_splice	Splice_Region
		D746H	Missense_Mutation
		E569K	Missense_Mutation
		L1844F	Missense_Mutation
		L2014V	Missense_Mutation
		R1607C	Missense_Mutation
		R2347L	Missense_Mutation
		F1021L	Missense_Mutation
		D376N	Missense_Mutation
		E1540K	Missense_Mutation
		KCNJ2-NOTCH2 Fusion	fusion
	Plasmacytoid/Signet Ring Cell Bladder Carcinoma	T871N	Missense_Mutation
	Small Cell Bladder Cancer	C1034*	Nonsense_Mutation
		C1034*	Nonsense_Mutation
		K1350R	Missense_Mutation
		K1350R	Missense_Mutation
	Upper Tract Urothelial Carcinoma	Y1508*	Nonsense_Mutation
		Y1508*	Nonsense_Mutation
		R1726C	Missense_Mutation
		L2309F	Missense_Mutation
		R1630C	Missense_Mutation
		R1889W	Missense_Mutation
		D1936Y	Missense_Mutation
		G662A	Missense_Mutation
		R1726C	Missense_Mutation
		L2309F	Missense_Mutation
		R1299W	Missense_Mutation
		A1535V	Missense_Mutation
		R1630C	Missense_Mutation
		R1889W	Missense_Mutation
		D1936Y	Missense_Mutation
		G662A	Missense_Mutation
		S1467C	Missense_Mutation
		L2309F	Missense_Mutation
		A1535V	Missense_Mutation
		G662A	Missense_Mutation
		D1733N	Missense_Mutation
		ELAPOR2-NOTCH2 Fusion	fusion
	Urothelial Carcinoma Other	E454K	Missense_Mutation
		N505I	Missense_Mutation
	Urethral Urothelial Carcinoma	I1476M	Missense_Mutation
Bone Cancer	Chondrosarcoma	DIRAS3-NOTCH2 Fusion	fusion
	Osteosarcoma	X2010_splice	Splice_Site
		Y2264*	Nonsense_Mutation
		S1165C	Missense_Mutation
		V279F	Missense_Mutation
Breast Cancer	Breast Invasive Cancer, NOS	P6Rfs*27	Frame_Shift_Del
		R1567W	Missense_Mutation
		G1347A	Missense_Mutation
		S2432C	Missense_Mutation
		S638A	Missense_Mutation
		G1347A	Missense_Mutation
		S1804L	Missense_Mutation
		E414*	Nonsense_Mutation
		D300Afs*30	Frame_Shift_Del
		R1931H	Missense_Mutation
		D619N	Missense_Mutation
		D468Y	Missense_Mutation
		G447C	Missense_Mutation
		E798Q	Missense_Mutation
		R1931H	Missense_Mutation
		NOTCH2 intragenic	fusion
		NOTCH2 intragenic	fusion
		NOTCH2 intragenic	fusion
		NOTCH2 intragenic	fusion
Breast Cancer	Breast Invasive Ductal Carcinoma	NRG1-NOTCH2 Fusion	fusion
		E2420*	Nonsense_Mutation
		R2400*	Nonsense_Mutation
		R2400*	Nonsense_Mutation
		S462*	Nonsense_Mutation
		I2304Lfs*2	Frame_Shift_Del
		H2194Wfs*12	Frame_Shift_Del
		Q1080*	Nonsense_Mutation
		L2199Ifs*4	Frame_Shift_Del
		R2400Qfs*16	Frame_Shift_Del
		M1?	Translation_Start_Site
		C937*	Nonsense_Mutation
		P1033Hfs*4	Frame_Shift_Del
		Q2409*	Nonsense_Mutation
		Q2325*	Nonsense_Mutation
		Q2325*	Nonsense_Mutation
		T1754Sfs*11	Frame_Shift_Del
		H2245Ifs*10	Frame_Shift_Del
		E2344*	Nonsense_Mutation
		I2304Mfs*2	Frame_Shift_Del
		Q2409Sfs*5	Frame_Shift_Del
		I2282Tfs*2	Frame_Shift_Del
		R2298Hfs*3	Frame_Shift_Del
		I2304Hfs*9	Frame_Shift_Ins
		Q1080*	Nonsense_Mutation
		L2199Ifs*4	Frame_Shift_Del
		R2400Qfs*16	Frame_Shift_Del
		M1?	Translation_Start_Site
		C937*	Nonsense_Mutation
		T1754Sfs*11	Frame_Shift_Del
		T1754Sfs*11	Frame_Shift_Del
		R2400*	Nonsense_Mutation
		S462*	Nonsense_Mutation
		I2304Lfs*2	Frame_Shift_Del
		I2304Hfs*9	Frame_Shift_Ins
		H2194Wfs*12	Frame_Shift_Del
		Q1080*	Nonsense_Mutation
		L2199Ifs*4	Frame_Shift_Del
		R2400Qfs*16	Frame_Shift_Del
		C937*	Nonsense_Mutation
		P1033Hfs*4	Frame_Shift_Del
		E2420Vfs*3	Frame_Shift_Del
		W2436Qfs*3	Frame_Shift_Del
		Q2409*	Nonsense_Mutation
		T1754Sfs*11	Frame_Shift_Del
		H2245Ifs*10	Frame_Shift_Del
		Y2392*	Nonsense_Mutation
		Q2360*	Nonsense_Mutation
		Q1356*	Nonsense_Mutation
		T1754Sfs*11	Frame_Shift_Del
		R2400*	Nonsense_Mutation
		P2297Lfs*9	Frame_Shift_Del
		Q2317*	Nonsense_Mutation
		P2189Ffs*34	Frame_Shift_Del
		E2266*	Nonsense_Mutation
		CAMTA1-NOTCH2 Fusion	fusion
		S2156C	Missense_Mutation
		A2001S	Missense_Mutation
		L1150F	Missense_Mutation
		V1666F	Missense_Mutation
		T2216S	Missense_Mutation
		L2045F	Missense_Mutation
		Y2023C	Missense_Mutation
		I1006V	Missense_Mutation
		G1825D	Missense_Mutation
		D2252N	Missense_Mutation
		D2438N	Missense_Mutation
		E2344Q	Missense_Mutation
		E2276K	Missense_Mutation
		E2261D	Missense_Mutation
		G1019A	Missense_Mutation
		N328Y	Missense_Mutation
		V1064L	Missense_Mutation
		S2426L	Missense_Mutation
		L1569P	Missense_Mutation
		F1513L	Missense_Mutation
		G999C	Missense_Mutation
		S1804L	Missense_Mutation
		G748D	Missense_Mutation
		S1660L	Missense_Mutation
		S1621Y	Missense_Mutation
		S1979C	Missense_Mutation
		T1876A	Missense_Mutation
		V325L	Missense_Mutation
		A2316S	Missense_Mutation
		T1643M	Missense_Mutation
		E2399K	Missense_Mutation
		A1683T	Missense_Mutation
		P1215L	Missense_Mutation
		R1608I	Missense_Mutation
		D1481E	Missense_Mutation
		L1690V	Missense_Mutation
		F1491L	Missense_Mutation
		E2206K	Missense_Mutation
		D2057H	Missense_Mutation
		E850K	Missense_Mutation
		G924C	Missense_Mutation
		A1154T	Missense_Mutation
		S1155T	Missense_Mutation
		L1663F	Missense_Mutation
		E459D	Missense_Mutation
		L1314V	Missense_Mutation
		G1924A	Missense_Mutation
		L2045F	Missense_Mutation
		Y2023C	Missense_Mutation
		H1724Y	Missense_Mutation
		D2252N	Missense_Mutation
		D2438N	Missense_Mutation
		E2344Q	Missense_Mutation
		E2276K	Missense_Mutation
		E2261D	Missense_Mutation
		D1733Y	Missense_Mutation
		G1019A	Missense_Mutation
		D606Y	Missense_Mutation
		N328Y	Missense_Mutation
		S537C	Missense_Mutation
		V1100M	Missense_Mutation
		L1150F	Missense_Mutation
		L2045F	Missense_Mutation
		Y2023C	Missense_Mutation
		I1006V	Missense_Mutation
		G1825D	Missense_Mutation
		D2252N	Missense_Mutation
		D2438N	Missense_Mutation
		E2344Q	Missense_Mutation
		E2276K	Missense_Mutation
		E2261D	Missense_Mutation
		D1733Y	Missense_Mutation
		G1019A	Missense_Mutation
		D606Y	Missense_Mutation
		N328Y	Missense_Mutation
		S537C	Missense_Mutation
		V1064L	Missense_Mutation
		S2426L	Missense_Mutation
		L1569P	Missense_Mutation
		F1513L	Missense_Mutation
		S1804L	Missense_Mutation
		S1621Y	Missense_Mutation
		S1979C	Missense_Mutation
		T1876A	Missense_Mutation
		V325L	Missense_Mutation
		A2316S	Missense_Mutation
		D1481N	Missense_Mutation
		N393H	Missense_Mutation
		P2337S	Missense_Mutation
		S965C	Missense_Mutation
		G864D	Missense_Mutation
		C616Y	Missense_Mutation
		E2143Q	Missense_Mutation
		W2253C	Missense_Mutation
		NOTCH2-SPAG17 Fusion	fusion
		NOTCH2 intragenic	fusion
		NOTCH2 intragenic	fusion
		NOTCH2 intragenic	fusion
		NOTCH2 intragenic	fusion
		NOTCH2 intragenic	fusion
		NOTCH2 intragenic	fusion
		NOTCH2 intragenic	fusion
		NOTCH2 intragenic	fusion
		NOTCH2 intragenic	fusion
		NOTCH2 intragenic	fusion
		NOTCH2 intragenic	fusion
		NOTCH2 intragenic	fusion
		NOTCH2 intragenic	fusion
		NOTCH2 intragenic	fusion
		ATP1A1-NOTCH2 Fusion	fusion
		NOTCH2 intragenic	fusion
		NOTCH2 intragenic	fusion
		NOTCH2 intragenic	fusion
		NOTCH2-RAP1A Fusion	fusion
		PARS2-NOTCH2 Fusion	fusion
		SEC22B-NOTCH2 Fusion	fusion
		SEC22B-NOTCH2 Fusion	fusion
		TOB1-NOTCH2 Fusion	fusion
		VANGL1-NOTCH2 Fusion	fusion
		I2304Hfs*9	Frame_Shift_Ins
		X1928_splice	Splice_Site
		E2155*	Nonsense_Mutation
		Q1240*	Nonsense_Mutation
		X1928_splice	Splice_Site
		I2304Hfs*9	Frame_Shift_Ins
		L2076Cfs*30	Frame_Shift_Ins
		X1504_splice	Splice_Site
		P900S	Missense_Mutation
		F1304L	Missense_Mutation
		H1653D	Missense_Mutation
		R1435W	Missense_Mutation
		L1558R	Missense_Mutation
		F1304L	Missense_Mutation
		T871N	Missense_Mutation
		F1304L	Missense_Mutation
		D2435H	Missense_Mutation
		M950I	Missense_Mutation
		H1653D	Missense_Mutation
		P2274S	Missense_Mutation
		E1174K	Missense_Mutation
		E1117Q	Missense_Mutation
		D928H	Missense_Mutation
		NOTCH2 intragenic	fusion
	Breast Mixed Ductal and Lobular Carcinoma	E1540D	Missense_Mutation
		I594M	Missense_Mutation
		P578T	Missense_Mutation
		E1540D	Missense_Mutation
	Invasive Breast Carcinoma	R2400*	Nonsense_Mutation
		P2297Afs*11	Frame_Shift_Del
		E1267*	Nonsense_Mutation
		D1451N	Missense_Mutation
		F360L	Missense_Mutation
		L372R	Missense_Mutation
		Q1656P	Missense_Mutation
		T2159M	Missense_Mutation
		G2363R	Missense_Mutation
		R1607C	Missense_Mutation
		T1790I	Missense_Mutation
		Q466H	Missense_Mutation
		P2192_L2204del	In_Frame_Del
		D1506E	Missense_Mutation
		H889R	Missense_Mutation
		S1868R	Missense_Mutation
		Q1656P	Missense_Mutation
		V1064L	Missense_Mutation
		DAB1-NOTCH2 Fusion	fusion
		PHGDH-NOTCH2 Fusion	fusion
		ZNF697-NOTCH2 Fusion	fusion
		E2399*	Nonsense_Mutation
		E2143*	Nonsense_Mutation
		X1827_splice	Splice_Region
		D2252N	Missense_Mutation
		E1190K	Missense_Mutation
		N2118K	Missense_Mutation
		S1741L	Missense_Mutation
		G786V	Missense_Mutation
		E993Q	Missense_Mutation
		F110V	Missense_Mutation
	Metaplastic Breast Cancer	NOTCH2 intragenic	fusion
		NOTCH2 intragenic	fusion
	Breast Carcinoma Other	NOTCH2 intragenic	fusion
Cervical Cancer	Cervical Squamous Cell Carcinoma	I2304Hfs*9	Frame_Shift_Ins
		X1336_splice	Splice_Site
		E1779K	Missense_Mutation
		E1276Q	Missense_Mutation
CNS Cancer	Ependymoma	C1443Afs*110	Frame_Shift_Del
Colorectal Cancer	Colon Adenocarcinoma	R1838*	Nonsense_Mutation
		I2304Lfs*2	Frame_Shift_Del
		I2304Hfs*9	Frame_Shift_Ins
		A1083Sfs*17	Frame_Shift_Ins
		R1702*	Nonsense_Mutation
		L1053Pfs*21	Frame_Shift_Ins
		X251_splice	Splice_Site
		S1419Afs*8	Frame_Shift_Del
		S1419Afs*8	Frame_Shift_Del
		S1419Afs*8	Frame_Shift_Del
		N1999Mfs*32	Frame_Shift_Del
		N1999Mfs*32	Frame_Shift_Del
		N1999Mfs*32	Frame_Shift_Del
		N1999Mfs*32	Frame_Shift_Del
		N1999Mfs*32	Frame_Shift_Del
		N1059Tfs*6	Frame_Shift_Del
		R1933*	Nonsense_Mutation
		G2447Vfs*43	Frame_Shift_Del
		C1013*	Nonsense_Mutation
		C1912*	Nonsense_Mutation
		M1?	Translation_Start_Site
		Y2383*	Nonsense_Mutation
		G1246Wfs*17	Frame_Shift_Ins
		Q405*	Nonsense_Mutation
		I1784Lfs*36	Frame_Shift_Del
		S2081*	Nonsense_Mutation
		A2034Cfs*24	Frame_Shift_Ins
		C837*	Nonsense_Mutation
		N1999Mfs*32	Frame_Shift_Del
		N1059Tfs*6	Frame_Shift_Del
		R1838*	Nonsense_Mutation
		I2304Lfs*2	Frame_Shift_Del
		A1083Sfs*17	Frame_Shift_Ins
		R1702*	Nonsense_Mutation
		L1053Pfs*21	Frame_Shift_Ins
		S1419Afs*8	Frame_Shift_Del
		S1419Afs*8	Frame_Shift_Del
		N1999Mfs*32	Frame_Shift_Del
		N1999Mfs*32	Frame_Shift_Del
		N1999Mfs*32	Frame_Shift_Del
		N1059Tfs*6	Frame_Shift_Del
		C1013*	Nonsense_Mutation
		S2434Ffs*2	Frame_Shift_Ins
		C1912*	Nonsense_Mutation
		M1?	Translation_Start_Site
		P6Gfs*46	Frame_Shift_Ins
		N1059Tfs*6	Frame_Shift_Del
		R1567W	Missense_Mutation
		R2019W	Missense_Mutation
		A1154V	Missense_Mutation
		L2309F	Missense_Mutation
		R1953H	Missense_Mutation
		A2471V	Missense_Mutation
		R1231W	Missense_Mutation
		E710K	Missense_Mutation
		R665H	Missense_Mutation
		E1267K	Missense_Mutation
		T2159M	Missense_Mutation
		A1654T	Missense_Mutation
		R1563C	Missense_Mutation
		Y1593S	Missense_Mutation
		N689S	Missense_Mutation
		F903V	Missense_Mutation
		L1066I	Missense_Mutation
		P2445R	Missense_Mutation
		H2032R	Missense_Mutation
		F2307L	Missense_Mutation
		R452H	Missense_Mutation
		T2338I	Missense_Mutation
		G1386R	Missense_Mutation
		A1599S	Missense_Mutation
		R2044C	Missense_Mutation
		S1804L	Missense_Mutation
		H2293R	Missense_Mutation
		P2443T	Missense_Mutation
		V1551I	Missense_Mutation
		T1303A	Missense_Mutation
		T826A	Missense_Mutation
		W1093C	Missense_Mutation
		L2094R	Missense_Mutation
		P1418L	Missense_Mutation
		R705H	Missense_Mutation
		S1338F	Missense_Mutation
		G2174E	Missense_Mutation
		L744I	Missense_Mutation
		L566M	Missense_Mutation
		G1178V	Missense_Mutation
		M363_C364del	In_Frame_Del
		T826I	Missense_Mutation
		P1913T	Missense_Mutation
		R2298Q	Missense_Mutation
		R2298Q	Missense_Mutation
		R1704H	Missense_Mutation
		I1226V	Missense_Mutation
		G1612D	Missense_Mutation
		A602T	Missense_Mutation
		R1251H	Missense_Mutation
		A1083T	Missense_Mutation
		A1598V	Missense_Mutation
		G1452W	Missense_Mutation
		M2207I	Missense_Mutation
		R285H	Missense_Mutation
		E1375K	Missense_Mutation
		P1335L	Missense_Mutation
		R2347C	Missense_Mutation
		C1060Y	Missense_Mutation
		A2126V	Missense_Mutation
		R665C	Missense_Mutation
		V1079I	Missense_Mutation
		T1285A	Missense_Mutation
		R2256H	Missense_Mutation
		I872V	Missense_Mutation
		Q1449H	Missense_Mutation
		T948I	Missense_Mutation
		D1943Y	Missense_Mutation
		P1788S	Missense_Mutation
		C509F	Missense_Mutation
		R1875Q	Missense_Mutation
		N1271S	Missense_Mutation
		A1447S	Missense_Mutation
		L1573F	Missense_Mutation
		R780M	Missense_Mutation
		A1416T	Missense_Mutation
		R1069L	Missense_Mutation
		F854V	Missense_Mutation
		H1706R	Missense_Mutation
		G1339R	Missense_Mutation
		G1339R	Missense_Mutation
		K2124N	Missense_Mutation
		P2082L	Missense_Mutation
		K1601T	Missense_Mutation
		H2227R	Missense_Mutation
		T1643M	Missense_Mutation
		R1393C	Missense_Mutation
		A977V	Missense_Mutation
		T1415M	Missense_Mutation
		C353Y	Missense_Mutation
		Y1590C	Missense_Mutation
		L1862V	Missense_Mutation
		G488C	Missense_Mutation
		I1859V	Missense_Mutation
		R2053L	Missense_Mutation
		H2194R	Missense_Mutation
		R1824C	Missense_Mutation
		A1648dup	In_Frame_Ins
		S1376L	Missense_Mutation
		T2441P	Missense_Mutation
		R2347S	Missense_Mutation
		G278R	Missense_Mutation
		E798G	Missense_Mutation
		M2270I	Missense_Mutation
		P1335R	Missense_Mutation
		V1548I	Missense_Mutation
		S1294G	Missense_Mutation
		P881S	Missense_Mutation
		E876D	Missense_Mutation
		R1604M	Missense_Mutation
		F854S	Missense_Mutation
		G1620V	Missense_Mutation
		N1629S	Missense_Mutation
		L738I	Missense_Mutation
		G526E	Missense_Mutation
		H2197R	Missense_Mutation
		P824S	Missense_Mutation
		G694D	Missense_Mutation
		C1308Y	Missense_Mutation
		A1920G	Missense_Mutation
		S719L	Missense_Mutation
		S1670F	Missense_Mutation
		G1763E	Missense_Mutation
		M2357V	Missense_Mutation
		R1604G	Missense_Mutation
		N514I	Missense_Mutation
		A1154V	Missense_Mutation
		A2471V	Missense_Mutation
		Y1593S	Missense_Mutation
		N689S	Missense_Mutation
		F903V	Missense_Mutation
		L1066I	Missense_Mutation
		P2445R	Missense_Mutation
		H2032R	Missense_Mutation
		F2307L	Missense_Mutation
		R452H	Missense_Mutation
		T2338I	Missense_Mutation
		G1386R	Missense_Mutation
		A1599S	Missense_Mutation
		R2044C	Missense_Mutation
		S1804L	Missense_Mutation
		A3F	Missense_Mutation
		P2443T	Missense_Mutation
		V1551I	Missense_Mutation
		W1093C	Missense_Mutation
		Y2340C	Missense_Mutation
		A1796S	Missense_Mutation
		A1154V	Missense_Mutation
		A2471V	Missense_Mutation
		R1231W	Missense_Mutation
		E710K	Missense_Mutation
		R1895H	Missense_Mutation
		A1654T	Missense_Mutation
		R1563C	Missense_Mutation
		Y1593S	Missense_Mutation
		N689S	Missense_Mutation
		F903V	Missense_Mutation
		H2032R	Missense_Mutation
		F2307L	Missense_Mutation
		R452H	Missense_Mutation
		T2338I	Missense_Mutation
		G1386R	Missense_Mutation
		A1599S	Missense_Mutation
		R2044C	Missense_Mutation
		S1804L	Missense_Mutation
		H2293R	Missense_Mutation
		H2293R	Missense_Mutation
		P2443T	Missense_Mutation
		V1551I	Missense_Mutation
		T1303A	Missense_Mutation
		W1093C	Missense_Mutation
		L2094R	Missense_Mutation
		Y2340C	Missense_Mutation
		A1796S	Missense_Mutation
		P1418L	Missense_Mutation
		R705H	Missense_Mutation
		S1338F	Missense_Mutation
		G2174E	Missense_Mutation
		L744I	Missense_Mutation
		A1536V	Missense_Mutation
		R2256L	Missense_Mutation
		L566M	Missense_Mutation
		Q831R	Missense_Mutation
		G1178V	Missense_Mutation
		P1913T	Missense_Mutation
		R1704H	Missense_Mutation
		I1226V	Missense_Mutation
		G1612D	Missense_Mutation
		R1251H	Missense_Mutation
		A1598V	Missense_Mutation
		R1260H	Missense_Mutation
		R285H	Missense_Mutation
		P1335L	Missense_Mutation
		R2347C	Missense_Mutation
		C1060Y	Missense_Mutation
		A2126V	Missense_Mutation
		R665C	Missense_Mutation
		V1079I	Missense_Mutation
		T1285A	Missense_Mutation
		R2256H	Missense_Mutation
		I872V	Missense_Mutation
		Q1449H	Missense_Mutation
		T948I	Missense_Mutation
		D1943Y	Missense_Mutation
		P1788S	Missense_Mutation
		C509F	Missense_Mutation
		R1875Q	Missense_Mutation
		N1271S	Missense_Mutation
		A1447S	Missense_Mutation
		L1573F	Missense_Mutation
		R780M	Missense_Mutation
		R1069L	Missense_Mutation
		H1706R	Missense_Mutation
		G1339R	Missense_Mutation
		K2124N	Missense_Mutation
		P2082L	Missense_Mutation
		K1601T	Missense_Mutation
		H2227R	Missense_Mutation
		M2054I	Missense_Mutation
		Y1593S	Missense_Mutation
		N689S	Missense_Mutation
		F903V	Missense_Mutation
		L1066I	Missense_Mutation
		W1093C	Missense_Mutation
		L2094R	Missense_Mutation
		G1178V	Missense_Mutation
		NOTCH2 intragenic	fusion
		NOTCH2 intragenic	fusion
		NOTCH2 intragenic	fusion
		NOTCH2 intragenic	fusion
		NOTCH2 intragenic	fusion
		NOTCH2 intragenic	fusion
		NOTCH2 intragenic	fusion
		NOTCH2 intragenic	fusion
		NOTCH2 intragenic	fusion
		ENAM-NOTCH2 Fusion	fusion
		NOTCH2 intragenic	fusion
	Medullary Carcinoma of the Colon	R1895C	Missense_Mutation
		V2365L	Missense_Mutation
		R2256H	Missense_Mutation
		R2051W	Missense_Mutation
		G657R	Missense_Mutation
	Mucinous Adenocarcinoma of the Colon and Rectum	R2036*	Nonsense_Mutation
		S763L	Missense_Mutation
		R1931H	Missense_Mutation
		R1895C	Missense_Mutation
		K2127N	Missense_Mutation
		F1565I	Missense_Mutation
		M1699V	Missense_Mutation
		R1704H	Missense_Mutation
		A2333V	Missense_Mutation
		A559V	Missense_Mutation
		E1441D	Missense_Mutation
		K2127N	Missense_Mutation
		R1702Q	Missense_Mutation
		E710A	Missense_Mutation
		F1565I	Missense_Mutation
		M1699V	Missense_Mutation
		R1931C	Missense_Mutation
		FPGT-TNNI3K-NOTCH2 Fusion	fusion
	Rectal Adenocarcinoma	I2304Lfs*2	Frame_Shift_Del
		A1083Sfs*17	Frame_Shift_Ins
		K849Rfs*6	Frame_Shift_Del
		R1933*	Nonsense_Mutation
		E1586Gfs*10	Frame_Shift_Ins
		E1586Gfs*10	Frame_Shift_Ins
		W1710Sfs*29	Frame_Shift_Ins
		G2450*	Nonsense_Mutation
		I2304Lfs*2	Frame_Shift_Del
		A1083Sfs*17	Frame_Shift_Ins
		K849Rfs*6	Frame_Shift_Del
		A3S	Missense_Mutation
		R452C	Missense_Mutation
		D1760N	Missense_Mutation
		W2425L	Missense_Mutation
		R1630H	Missense_Mutation
		R1787Q	Missense_Mutation
		E1852D	Missense_Mutation
		R1800C	Missense_Mutation
		D2063G	Missense_Mutation
		A3F	Missense_Mutation
		C1040F	Missense_Mutation
		A1920T	Missense_Mutation
		G329C	Missense_Mutation
		R1718C	Missense_Mutation
		R1581W	Missense_Mutation
		R2347C	Missense_Mutation
		R1332H	Missense_Mutation
		C295G	Missense_Mutation
		V1079I	Missense_Mutation
		N664T	Missense_Mutation
		S1445R	Missense_Mutation
		N1989T	Missense_Mutation
		S667N	Missense_Mutation
		G1825C	Missense_Mutation
		M2358V	Missense_Mutation
		R1231Q	Missense_Mutation
		R1299Q	Missense_Mutation
		T2159A	Missense_Mutation
		G2334D	Missense_Mutation
		V1816L	Missense_Mutation
		T1873I	Missense_Mutation
		K2127M	Missense_Mutation
		H1793Y	Missense_Mutation
		H2458Y	Missense_Mutation
		S1370G	Missense_Mutation
		D2063G	Missense_Mutation
		A3S	Missense_Mutation
		D1760N	Missense_Mutation
		R1787Q	Missense_Mutation
		E1852D	Missense_Mutation
		D2063G	Missense_Mutation
		A3F	Missense_Mutation
		C1040F	Missense_Mutation
		A1920T	Missense_Mutation
		G329C	Missense_Mutation
		C295G	Missense_Mutation
		N664T	Missense_Mutation
		S1445R	Missense_Mutation
		N1989T	Missense_Mutation
		S667N	Missense_Mutation
		TIAM1-NOTCH2 Fusion	fusion
		TIAM1-NOTCH2 Fusion	fusion
	Signet Ring Cell Adenocarcinoma of the Colon and Rectum	G2174E	Missense_Mutation
	Colorectal Adenocarcinoma	W16*	Nonsense_Mutation
		S1419Qfs*22	Frame_Shift_Ins
		V669Rfs*8	Frame_Shift_Del
		N1324Kfs*29	Frame_Shift_Ins
		W16*	Nonsense_Mutation
		S1419Qfs*22	Frame_Shift_Ins
		A1535V	Missense_Mutation
		R1630C	Missense_Mutation
		R2053H	Missense_Mutation
		R1953C	Missense_Mutation
		M363V	Missense_Mutation
		V1697I	Missense_Mutation
		V1176A	Missense_Mutation
		Y1593C	Missense_Mutation
		R1933Q	Missense_Mutation
		L8V	Missense_Mutation
		S1070Y	Missense_Mutation
		E1852G	Missense_Mutation
		G827S	Missense_Mutation
		A3S	Missense_Mutation
		R1563C	Missense_Mutation
		H2293R	Missense_Mutation
		A1535V	Missense_Mutation
		R1630C	Missense_Mutation
		K2127N	Missense_Mutation
		M363V	Missense_Mutation
		V1697I	Missense_Mutation
		V1176A	Missense_Mutation
		Y1593C	Missense_Mutation
		D1975G	Missense_Mutation
		L1740I	Missense_Mutation
		R2453Q	Missense_Mutation
		A1654T	Missense_Mutation
		NOTCH2 intragenic	fusion
		NOTCH2 intragenic	fusion
		R1838*	Nonsense_Mutation
		Q1765*	Nonsense_Mutation
		X251_splice	Splice_Region
		Q1557*	Nonsense_Mutation
		X1977_splice	Splice_Region
		X292_splice	Splice_Site
		E1674*	Nonsense_Mutation
		X1335_splice	Splice_Region
		R29*	Nonsense_Mutation
		X740_splice	Splice_Region
		S763L	Missense_Mutation
		R2347H	Missense_Mutation
		A1968V	Missense_Mutation
		R1630H	Missense_Mutation
		T1039M	Missense_Mutation
		R318H	Missense_Mutation
		D619N	Missense_Mutation
		E1267K	Missense_Mutation
		A2319V	Missense_Mutation
		R1800C	Missense_Mutation
		R1702Q	Missense_Mutation
		R1702Q	Missense_Mutation
		R1911C	Missense_Mutation
		R2060C	Missense_Mutation
		E1526K	Missense_Mutation
		P1335L	Missense_Mutation
		S2215G	Missense_Mutation
		A2188T	Missense_Mutation
		R1332H	Missense_Mutation
		R692C	Missense_Mutation
		R2256H	Missense_Mutation
		G1339R	Missense_Mutation
		G1339R	Missense_Mutation
		G488C	Missense_Mutation
		S2200Y	Missense_Mutation
		H1982R	Missense_Mutation
		R1365C	Missense_Mutation
		A835V	Missense_Mutation
		P189S	Missense_Mutation
		S537A	Missense_Mutation
		D1861Y	Missense_Mutation
		S1338T	Missense_Mutation
		G1386E	Missense_Mutation
		T637M	Missense_Mutation
		T1297A	Missense_Mutation
		D682N	Missense_Mutation
		G1140V	Missense_Mutation
		D1720H	Missense_Mutation
		N552T	Missense_Mutation
		L1929R	Missense_Mutation
		R356H	Missense_Mutation
		R1112K	Missense_Mutation
		E1617Q	Missense_Mutation
		K693N	Missense_Mutation
		D619G	Missense_Mutation
		F646C	Missense_Mutation
		A343T	Missense_Mutation
		M1242V	Missense_Mutation
		S2240N	Missense_Mutation
		E1148K	Missense_Mutation
		V162A	Missense_Mutation
		G1545C	Missense_Mutation
		L2301F	Missense_Mutation
		G2447C	Missense_Mutation
		Y2383C	Missense_Mutation
		K1507R	Missense_Mutation
		Q211R	Missense_Mutation
		H2205N	Missense_Mutation
		C246Y	Missense_Mutation
		REG4-NOTCH2 Fusion	fusion
	Colorectal Carcinoma Other	S763L	Missense_Mutation
Endometrial Cancer	Uterine Clear Cell Carcinoma	T735A	Missense_Mutation
	Uterine Endometrioid Carcinoma	X1927_splice	Splice_Site
		G1731*	Nonsense_Mutation
		R1786*	Nonsense_Mutation
		I2304Hfs*9	Frame_Shift_Ins
		X1771_splice	Splice_Site
		R2036*	Nonsense_Mutation
		S1419Afs*8	Frame_Shift_Del
		S1419Afs*8	Frame_Shift_Del
		N1999Mfs*32	Frame_Shift_Del
		N1999Mfs*32	Frame_Shift_Del
		X1927_splice	Splice_Site
		P2150Rfs*2	Frame_Shift_Del
		R1933*	Nonsense_Mutation
		C633*	Nonsense_Mutation
		G2447Vfs*43	Frame_Shift_Del
		X2010_splice	Splice_Site
		Q2364Gfs*3	Frame_Shift_Ins
		R2047Gfs*21	Frame_Shift_Del
		F252Lfs*144	Frame_Shift_Del
		R1719Q	Missense_Mutation
		Q585R	Missense_Mutation
		K1501N	Missense_Mutation
		S2395P	Missense_Mutation
		S763L	Missense_Mutation
		D1306N	Missense_Mutation
		K788E	Missense_Mutation
		D1760N	Missense_Mutation
		R1719Q	Missense_Mutation
		P1783L	Missense_Mutation
		E876K	Missense_Mutation
		A2471V	Missense_Mutation
		A2471V	Missense_Mutation
		A439T	Missense_Mutation
		A439T	Missense_Mutation
		A439T	Missense_Mutation
		R665H	Missense_Mutation
		A1903V	Missense_Mutation
		D577N	Missense_Mutation
		R1931C	Missense_Mutation
		R1931C	Missense_Mutation
		G1161R	Missense_Mutation
		A388T	Missense_Mutation
		R2060C	Missense_Mutation
		R2060H	Missense_Mutation
		A602T	Missense_Mutation
		C1137Y	Missense_Mutation
		A545T	Missense_Mutation
		Q585R	Missense_Mutation
		H2055Y	Missense_Mutation
		M2207I	Missense_Mutation
		K1501N	Missense_Mutation
		S2395P	Missense_Mutation
		K1601N	Missense_Mutation
		A1797T	Missense_Mutation
		Q1121H	Missense_Mutation
		F933L	Missense_Mutation
		R665C	Missense_Mutation
		E1488K	Missense_Mutation
		D355N	Missense_Mutation
		S2421Y	Missense_Mutation
		Q866R	Missense_Mutation
		V1305I	Missense_Mutation
		G2281D	Missense_Mutation
		R692C	Missense_Mutation
		L2370H	Missense_Mutation
		S1665Y	Missense_Mutation
		V822A	Missense_Mutation
		D549N	Missense_Mutation
		D549N	Missense_Mutation
		A420V	Missense_Mutation
		R2019Q	Missense_Mutation
		C453Y	Missense_Mutation
		C781R	Missense_Mutation
		G1054C	Missense_Mutation
		E1540D	Missense_Mutation
		Q1677R	Missense_Mutation
		R621H	Missense_Mutation
		A1416T	Missense_Mutation
		D757G	Missense_Mutation
		F854V	Missense_Mutation
		Q2468H	Missense_Mutation
		D1042N	Missense_Mutation
		G2277S	Missense_Mutation
		S1845G	Missense_Mutation
		P383H	Missense_Mutation
		K2121N	Missense_Mutation
		P1555H	Missense_Mutation
		R1578H	Missense_Mutation
		N1128D	Missense_Mutation
		A1721T	Missense_Mutation
		C1389R	Missense_Mutation
		R621C	Missense_Mutation
		S1597P	Missense_Mutation
		F854C	Missense_Mutation
		V1079A	Missense_Mutation
		N733D	Missense_Mutation
		R1702L	Missense_Mutation
	Uterine Serous Carcinoma/Uterine Papillary Serous Carcinoma	C761Sfs*16	Frame_Shift_Del
		G1585W	Missense_Mutation
		Q1194H	Missense_Mutation
		N931I	Missense_Mutation
		P1157H	Missense_Mutation
		NOTCH2-PDE4DIP Fusion	fusion
		MIR-302F/302F-NOTCH2 Fusion	fusion
Esophageal Carcinoma	Esophageal Squamous Cell Carcinoma	R2036*	Nonsense_Mutation
		S2395*	Nonsense_Mutation
		Q1394*	Nonsense_Mutation
		X994_splice	Splice_Region
		X1928_splice	Splice_Site
		E1586*	Nonsense_Mutation
		Q1310Pfs*15	Frame_Shift_Ins
		X1174_splice	Splice_Site
		G981*	Nonsense_Mutation
		C1489Lfs*62	Frame_Shift_Del
		X827_splice	Splice_Region
		R1293Lfs*18	Frame_Shift_Del
		L744Qfs*3	Nonsense_Mutation
		L1994Ffs*30	Frame_Shift_Del
		S1597*	Nonsense_Mutation
		X1062_splice	Splice_Site
		R2019W	Missense_Mutation
		R1630H	Missense_Mutation
		R1048H	Missense_Mutation
		N319S	Missense_Mutation
		H731Y	Missense_Mutation
		A2187V	Missense_Mutation
		L1649F	Missense_Mutation
		A2178V	Missense_Mutation
		D1189E	Missense_Mutation
		N768S	Missense_Mutation
		P2046H	Missense_Mutation
		G1336R	Missense_Mutation
		N458S	Missense_Mutation
		C347G	Missense_Mutation
		C236S	Missense_Mutation
		C1496Y	Missense_Mutation
		S2432F	Missense_Mutation
		C236S	Missense_Mutation
		C743G	Missense_Mutation
		R1953L	Missense_Mutation
		R2003Q	Missense_Mutation
		R2298L	Missense_Mutation
		S2156F	Missense_Mutation
		C326F	Missense_Mutation
		L1650Q	Missense_Mutation
		E1728K	Missense_Mutation
		NOTCH2 intragenic	fusion
	Adenocarcinoma of the Gastroesophageal Junction	N396Y	Missense_Mutation
	Esophageal Adenosquamous Carcinoma	V1064L	Missense_Mutation
		R1048H	Missense_Mutation
	Esophageal Adenocarcinoma	S1419Afs*8	Frame_Shift_Del
		R1702*	Nonsense_Mutation
		N989S	Missense_Mutation
		F516L	Missense_Mutation
		A388T	Missense_Mutation
		D1106N	Missense_Mutation
		A1083T	Missense_Mutation
		E1025D	Missense_Mutation
		D1106N	Missense_Mutation
		R2453W	Missense_Mutation
		HMGCS2-NOTCH2 Fusion	fusion
	Esophagogastric Adenocarcinoma	A11Rfs*26	Frame_Shift_Del
		R1895H	Missense_Mutation
		R1895H	Missense_Mutation
		E2024G	Missense_Mutation
		E2399K	Missense_Mutation
		MIR-4422/4422-NOTCH2 Fusion	fusion
	Mucinous Stomach Adenocarcinoma	D1733H	Missense_Mutation
	Signet Ring Cell Carcinoma of the Stomach	K1622N	Missense_Mutation
	Stomach Adenocarcinoma	H267Q	Missense_Mutation
		K1622N	Missense_Mutation
		C558R	Missense_Mutation
		A1598V	Missense_Mutation
		V2075M	Missense_Mutation
		L2116I	Missense_Mutation
		H267Q	Missense_Mutation
	Esophageal Carcinoma Other	K849Rfs*6	Frame_Shift_Del
Extrahepatic Cholangiocarcinoma	Extrahepatic Cholangiocarcinoma	X1620_splice	Splice_Region
	Perihilar Cholangiocarcinoma	R1231W	Missense_Mutation
Gallbladder Carcinoma	Gallbladder Adenocarcinoma	V1438I	Missense_Mutation
		G1219R	Missense_Mutation
		E1586D	Missense_Mutation
Gastric Cancer	Gastric Adenocarcinoma	X369_splice	Splice_Region
		W290*	Nonsense_Mutation
		R692H	Missense_Mutation
		P939L	Missense_Mutation
		R1048H	Missense_Mutation
		R2044H	Missense_Mutation
		V1623F	Missense_Mutation
		R1293H	Missense_Mutation
		R1800H	Missense_Mutation
		R1435W	Missense_Mutation
		R1069W	Missense_Mutation
		R1069W	Missense_Mutation
		R2047W	Missense_Mutation
		R1365C	Missense_Mutation
		R1718H	Missense_Mutation
		G196D	Missense_Mutation
		Y2383H	Missense_Mutation
		A1856D	Missense_Mutation
		G1092E	Missense_Mutation
		F704L	Missense_Mutation
		T479I	Missense_Mutation
Gastrointestinal Neuroendocrine Tumor	Colorectal Neuroendocrine Tumor	R2347H	Missense_Mutation
	Gastric Neuroendocrine Tumor	R1911H	Missense_Mutation
	High-Grade Neuroendocrine Carcinoma of the Colon and Rectum	D913H	Missense_Mutation
	Pancreatic Neuroendocrine Tumor	W1463*	Nonsense_Mutation
Gastrointestinal Stromal Tumor	Gastrointestinal Stromal Tumor	T932Ffs*13	Frame_Shift_Del
		T932Ffs*13	Frame_Shift_Del
		H1032Y	Missense_Mutation
Germ Cell Tumor	Mixed Germ Cell Tumor	P6Rfs*27	Frame_Shift_Del
		P6Rfs*27	Frame_Shift_Del
	Seminoma	A3F	Missense_Mutation
		A3F	Missense_Mutation
Glioma	Anaplastic Astrocytoma	P2322S	Missense_Mutation
		P2150S	Missense_Mutation
		P1101L	Missense_Mutation
		G786S	Missense_Mutation
		G1277S	Missense_Mutation
		E2411K	Missense_Mutation
		G1277S	Missense_Mutation
	Anaplastic Oligodendroglioma	K849Rfs*6	Frame_Shift_Del
		Q1283*	Nonsense_Mutation
		K849Rfs*6	Frame_Shift_Del
		P1418L	Missense_Mutation
		A358T	Missense_Mutation
		A358T	Missense_Mutation
	Astrocytoma	M2099V	Missense_Mutation
	Glioblastoma	P1335Rfs*15	Frame_Shift_Del
	Glioblastoma Multiforme	R1719Q	Missense_Mutation
		R1953C	Missense_Mutation
		A1916T	Missense_Mutation
		T1808I	Missense_Mutation
		G1170E	Missense_Mutation
		C284Y	Missense_Mutation
		G1239D	Missense_Mutation
		C604Y	Missense_Mutation
		P1662L	Missense_Mutation
		P841S	Missense_Mutation
		A3F	Missense_Mutation
	High-Grade Glioma, NOS	E850Vfs*5	Frame_Shift_Del
	Oligodendroglioma	C1374S	Missense_Mutation
Head and Neck Cancer	Head and Neck Squamous Cell Carcinoma	Q1479*	Nonsense_Mutation
		X1771_splice	Splice_Site
		Q1479*	Nonsense_Mutation
		D2004Efs*16	Frame_Shift_Del
		Q1479*	Nonsense_Mutation
		E418K	Missense_Mutation
		P2013L	Missense_Mutation
		D1820H	Missense_Mutation
		S1468F	Missense_Mutation
		P383L	Missense_Mutation
		E418K	Missense_Mutation
		P2013L	Missense_Mutation
		D1820H	Missense_Mutation
		S1456P	Missense_Mutation
		E459K	Missense_Mutation
		P1462S	Missense_Mutation
		S1468F	Missense_Mutation
		D1820H	Missense_Mutation
		S1456P	Missense_Mutation
		D341Y	Missense_Mutation
	Head and Neck Squamous Cell Carcinoma of Unknown Primary	A2471V	Missense_Mutation
		A2471V	Missense_Mutation
	Larynx Squamous Cell Carcinoma	K1580*	Nonsense_Mutation
		K1580*	Nonsense_Mutation
		K1580*	Nonsense_Mutation
	Oral Cavity Squamous Cell Carcinoma	A358Gfs*20	Frame_Shift_Ins
		X1827_splice	Splice_Site
		A358Gfs*20	Frame_Shift_Ins
		P765T	Missense_Mutation
		C654F	Missense_Mutation
		F1494C	Missense_Mutation
		P765T	Missense_Mutation
		C654F	Missense_Mutation
		C642F	Missense_Mutation
		C654F	Missense_Mutation
		NOTCH2 intragenic	fusion
		C412F	Missense_Mutation
		G431E	Missense_Mutation
		C412F	Missense_Mutation
		C412F	Missense_Mutation
		E418D	Missense_Mutation
	Head and Neck Carcinoma Other	NOTCH2 intragenic	fusion
	Head and Neck Squamous Cell Carcinoma	C1466F	Missense_Mutation
Hepatobiliary Cancer	Extrahepatic Cholangiocarcinoma	T696A	Missense_Mutation
		T696A	Missense_Mutation
		A835S	Missense_Mutation
		P635S	Missense_Mutation
		T1945A	Missense_Mutation
	Gallbladder Adenocarcinoma, NOS	R1069Q	Missense_Mutation
		V1823I	Missense_Mutation
		A1361T	Missense_Mutation
	Gallbladder Cancer	D1327G	Missense_Mutation
	Hepatocellular Carcinoma	G254R	Missense_Mutation
		C403Y	Missense_Mutation
		N496S	Missense_Mutation
		D1004A	Missense_Mutation
	Intracholecystic Papillary Neoplasm	E2064*	Nonsense_Mutation
	Intrahepatic Cholangiocarcinoma	S2215G	Missense_Mutation
		L372V	Missense_Mutation
		S1597A	Missense_Mutation
		NOTCH2-PIP5K1A Fusion	fusion
		NOTCH2-PIP5K1A Fusion	fusion
Intrahepatic Cholangiocarcinoma		G2269Wfs*8	Frame_Shift_Ins
		A3S	Missense_Mutation
		A3V	Missense_Mutation
		P939L	Missense_Mutation
		E1267K	Missense_Mutation
		R1393H	Missense_Mutation
		C353Y	Missense_Mutation
		G732E	Missense_Mutation
	Liver Hepatocellular Carcinoma plus Intrahepatic Cholangiocarcinoma	X292_splice	Splice_Region
		K2102M	Missense_Mutation
Kidney Renal Cell Carcinoma	Renal Clear Cell Carcinoma	D1306_C1308delinsR	In_Frame_Del
		Q1791L	Missense_Mutation
Liver Hepatocellular Carcinoma	Liver Hepatocellular Carcinoma	X1175_splice	Splice_Site
		E1355*	Nonsense_Mutation
		D2438Hfs*21	Frame_Shift_Del
		L1413Sfs*14	Frame_Shift_Del
		K880Tfs*5	Frame_Shift_Del
		X638_splice	Splice_Region
		A1968V	Missense_Mutation
		A1903V	Missense_Mutation
		R2051Q	Missense_Mutation
		A2108V	Missense_Mutation
		P2150L	Missense_Mutation
		Y322C	Missense_Mutation
		E1815V	Missense_Mutation
		G1386E	Missense_Mutation
		N931Y	Missense_Mutation
		D1850_A1851del	In_Frame_Del
		W330S	Missense_Mutation
		Q1197H	Missense_Mutation
		C480Y	Missense_Mutation
		G1387S	Missense_Mutation
		L2301F	Missense_Mutation
		G1178D	Missense_Mutation
		C1301R	Missense_Mutation
		E69G	Missense_Mutation
Mature B-cell lymphoma	Diffuse Large B-Cell Lymphoma, NOS	R2400*	Nonsense_Mutation
		R2400*	Nonsense_Mutation
	Diffuse Large B-Cell Lymphoma, NOS	R2400*	Nonsense_Mutation
		Q2341*	Nonsense_Mutation
		E2206*	Nonsense_Mutation
		H2293Sfs*3	Frame_Shift_Ins
		P2303Hfs*9	Frame_Shift_Del
	Follicular Lymphoma	R2400*	Nonsense_Mutation
		I2294Pfs*16	Frame_Shift_Del
		Y2392*	Nonsense_Mutation
		L2135Qfs*2	Frame_Shift_Del
		A650V	Missense_Mutation
	Mantle Cell Lymphoma	Q2409*	Nonsense_Mutation
Melanoma	Acral Melanoma	A1920T	Missense_Mutation
	Cutaneous Melanoma	L2092Pfs*13	Frame_Shift_Ins
		C842*	Nonsense_Mutation
		P6Rfs*27	Frame_Shift_Del
		X422_splice	Splice_Region
		Q1811*	Nonsense_Mutation
		L2092Pfs*13	Frame_Shift_Ins
		C842*	Nonsense_Mutation
		X1927_splice	Splice_Site
		X422_splice	Splice_Region
		L2092Pfs*13	Frame_Shift_Ins
		C842*	Nonsense_Mutation
		R515C	Missense_Mutation
		H2245Y	Missense_Mutation
		S1110F	Missense_Mutation
		S1609F	Missense_Mutation
		P919S	Missense_Mutation
		P715L	Missense_Mutation
		G1316A	Missense_Mutation
		V1487I	Missense_Mutation
		Q2468H	Missense_Mutation
		F1256Y	Missense_Mutation
		P919L	Missense_Mutation
		P2173S	Missense_Mutation
		P2071L	Missense_Mutation
		N802Y	Missense_Mutation
		P2384L	Missense_Mutation
		P2219S	Missense_Mutation
		P1233S	Missense_Mutation
		R515C	Missense_Mutation
		R515C	Missense_Mutation
		P1611L	Missense_Mutation
		H2245Y	Missense_Mutation
		H2374Y	Missense_Mutation
		S1110F	Missense_Mutation
		R2298W	Missense_Mutation
		P1418S	Missense_Mutation
		P2297S	Missense_Mutation
		S1609F	Missense_Mutation
		P919S	Missense_Mutation
		R2044C	Missense_Mutation
		T2111I	Missense_Mutation
		T2278I	Missense_Mutation
		T2278I	Missense_Mutation
		S1338F	Missense_Mutation
		P2303S	Missense_Mutation
		P2303S	Missense_Mutation
		P1090S	Missense_Mutation
		P715L	Missense_Mutation
		N1156S	Missense_Mutation
		P1417L	Missense_Mutation
		G431E	Missense_Mutation
		S2070N	Missense_Mutation
		P1214S	Missense_Mutation
		S2232F	Missense_Mutation
		G1316A	Missense_Mutation
		F1256Y	Missense_Mutation
		P919L	Missense_Mutation
		P2173S	Missense_Mutation
		E1849K	Missense_Mutation
		P2343L	Missense_Mutation
		S925F	Missense_Mutation
		R2047W	Missense_Mutation
		P2375L	Missense_Mutation
		P1334L	Missense_Mutation
		E898K	Missense_Mutation
		S856R	Missense_Mutation
		P2071L	Missense_Mutation
		P2182S	Missense_Mutation
		P1138L	Missense_Mutation
		N802Y	Missense_Mutation
		P464S	Missense_Mutation
		P2157S	Missense_Mutation
		P578L	Missense_Mutation
		I1627M	Missense_Mutation
		S1407L	Missense_Mutation
		S1407L	Missense_Mutation
		P803L	Missense_Mutation
		P2371S	Missense_Mutation
		P2384L	Missense_Mutation
		P1371L	Missense_Mutation
		S1388N	Missense_Mutation
		P2219S	Missense_Mutation
		R1675C	Missense_Mutation
		S2167F	Missense_Mutation
		S1050C	Missense_Mutation
		P2046S	Missense_Mutation
		G1219S	Missense_Mutation
		P2219L	Missense_Mutation
		H2245Y	Missense_Mutation
		S1110F	Missense_Mutation
		P2297S	Missense_Mutation
		S1609F	Missense_Mutation
		P919S	Missense_Mutation
		G1316A	Missense_Mutation
		V1487I	Missense_Mutation
		Q2468H	Missense_Mutation
		F1256Y	Missense_Mutation
		P919L	Missense_Mutation
		E1849K	Missense_Mutation
		P2071L	Missense_Mutation
		N802Y	Missense_Mutation
		P2384L	Missense_Mutation
		S1388N	Missense_Mutation
		P2219S	Missense_Mutation
		R1675C	Missense_Mutation
		P2219L	Missense_Mutation
		S204F	Missense_Mutation
		P1418S	Missense_Mutation
		S1085F	Missense_Mutation
		D1561E	Missense_Mutation
		C1425Y	Missense_Mutation
		A1654V	Missense_Mutation
		Y1186H	Missense_Mutation
		Y2470S	Missense_Mutation
		T296A	Missense_Mutation
		D1773N	Missense_Mutation
		NOTCH2 intragenic	fusion
		NOTCH2 intragenic	fusion
		NOTCH2 intragenic	fusion
	Desmoplastic Melanoma	A2448V	Missense_Mutation
	Head and Neck Mucosal Melanoma	A2448T	Missense_Mutation
		A2448T	Missense_Mutation
	Melanoma	X676_splice	Splice_Region
	Melanoma	R1838*	Nonsense_Mutation
		Q1765*	Nonsense_Mutation
		I2304Lfs*2	Frame_Shift_Del
		K2127*	Nonsense_Mutation
		A439T	Missense_Mutation
		A1806T	Missense_Mutation
		P690S	Missense_Mutation
		P2219S	Missense_Mutation
		P2274L	Missense_Mutation
		Y448F	Missense_Mutation
		C1011G	Missense_Mutation
		S2428L	Missense_Mutation
		P2375S	Missense_Mutation
	Melanoma of Unknown Primary	Q2285*	Nonsense_Mutation
		P919S	Missense_Mutation
		P939S	Missense_Mutation
		S838F	Missense_Mutation
		T470I	Missense_Mutation
		C1430W	Missense_Mutation
		P1662S	Missense_Mutation
		S1008F	Missense_Mutation
		P1138S	Missense_Mutation
		P540S	Missense_Mutation
		R1889W	Missense_Mutation
		P939S	Missense_Mutation
		S838F	Missense_Mutation
		R2256G	Missense_Mutation
		P578L	Missense_Mutation
		P578L	Missense_Mutation
		T470I	Missense_Mutation
		P2375L	Missense_Mutation
		C1430W	Missense_Mutation
		P1662S	Missense_Mutation
		P2098L	Missense_Mutation
		D797N	Missense_Mutation
		R2347C	Missense_Mutation
		P2182L	Missense_Mutation
		S1008F	Missense_Mutation
		P2219S	Missense_Mutation
		P2311S	Missense_Mutation
		S838F	Missense_Mutation
		P578L	Missense_Mutation
		T470I	Missense_Mutation
		C1430W	Missense_Mutation
		P1662S	Missense_Mutation
		P2182L	Missense_Mutation
		S1008F	Missense_Mutation
		SAE1-NOTCH2 Fusion	fusion
	Uveal Melanoma	N960K	Missense_Mutation
		N960K	Missense_Mutation
		N960K	Missense_Mutation
Mesothelioma	Pleural Mesothelioma, Biphasic Type	NOTCH2 intragenic	fusion
	Pleural Mesothelioma, Epithelioid Type	D980G	Missense_Mutation
		D980G	Missense_Mutation
Myelodysplastic/Myeloproliferative Neoplasms	Polycythemia vera	R1895C	Missense_Mutation
		R1895C	Missense_Mutation
		R1895C	Missense_Mutation
Non Small Cell Lung Cancer	Large Cell Lung Carcinoma	L1012M	Missense_Mutation
	Lung Adenocarcinoma	R1838*	Nonsense_Mutation
		E710*	Nonsense_Mutation
		X251_splice	Splice_Region
		X789_splice	Splice_Site
		Q677Rfs*25	Frame_Shift_Del
		A846Gfs*10	Frame_Shift_Ins
		Y1397Lfs*3	Frame_Shift_Del
		W1463Gfs*90	Frame_Shift_Del
		S1123*	Nonsense_Mutation
		X1770_splice	Splice_Site
		N2066S	Missense_Mutation
		R1786Q	Missense_Mutation
		R1048H	Missense_Mutation
		H713Y	Missense_Mutation
		R1048C	Missense_Mutation
		P2071L	Missense_Mutation
		D980G	Missense_Mutation
		D2031Y	Missense_Mutation
		R2400L	Missense_Mutation
		Q270R	Missense_Mutation
		R1293P	Missense_Mutation
		G1161R	Missense_Mutation
		G2073D	Missense_Mutation
		G2086V	Missense_Mutation
		A2191S	Missense_Mutation
		D1519N	Missense_Mutation
		C1383F	Missense_Mutation
		E2020D	Missense_Mutation
		C975W	Missense_Mutation
		R2131T	Missense_Mutation
		P1555S	Missense_Mutation
		T1018S	Missense_Mutation
		A1922V	Missense_Mutation
		G1387D	Missense_Mutation
		G639V	Missense_Mutation
		I2084F	Missense_Mutation
		W1463L	Missense_Mutation
		NOTCH2-LIN28A Fusion	fusion
		NOTCH2 intragenic	fusion
		VWA3B-NOTCH2 Fusion	fusion
	Lung Squamous Cell Carcinoma	X1977_splice	Splice_Site
		E2399*	Nonsense_Mutation
		L2184F	Missense_Mutation
		G234V	Missense_Mutation
		*2472Sext*7	Nonstop_Mutation
		A2185S	Missense_Mutation
		A1919V	Missense_Mutation
		Q1310H	Missense_Mutation
		S2237R	Missense_Mutation
		G2363V	Missense_Mutation
		M2112I	Missense_Mutation
	Large Cell Lung Carcinoma	Q1865*	Nonsense_Mutation
	Large Cell Neuroendocrine Carcinoma	C1496Mfs*11	Frame_Shift_Ins
		X523_splice	Splice_Site
		A3F	Missense_Mutation
		G118V	Missense_Mutation
		C830F	Missense_Mutation
		G1005W	Missense_Mutation
		A3F	Missense_Mutation
		G118V	Missense_Mutation
		A3F	Missense_Mutation
		G118V	Missense_Mutation
		C830F	Missense_Mutation
		A3F	Missense_Mutation
		NOTCH2 intragenic	fusion
	Lung Adenocarcinoma	E2258*	Nonsense_Mutation
		Q1677*	Nonsense_Mutation
		K1725*	Nonsense_Mutation
		D1761Gfs*2	Frame_Shift_Ins
		Q767*	Nonsense_Mutation
		E253*	Nonsense_Mutation
		C1527Wfs*10	Frame_Shift_Del
		X485_splice	Splice_Site
		X1738_splice	Splice_Site
		S856Lfs*17	Frame_Shift_Del
		X1113_splice	Splice_Site
		S1778*	Nonsense_Mutation
		E2258*	Nonsense_Mutation
		Q1677*	Nonsense_Mutation
		X994_splice	Splice_Site
		K1725*	Nonsense_Mutation
		D1761Gfs*2	Frame_Shift_Ins
		Q767*	Nonsense_Mutation
		E253*	Nonsense_Mutation
		C1527Wfs*10	Frame_Shift_Del
		E2258*	Nonsense_Mutation
		Q1677*	Nonsense_Mutation
		X994_splice	Splice_Site
		K1725*	Nonsense_Mutation
		D1761Gfs*2	Frame_Shift_Ins
		Q767*	Nonsense_Mutation
		E253*	Nonsense_Mutation
		C1527Wfs*10	Frame_Shift_Del
		X1977_splice	Splice_Site
		X485_splice	Splice_Site
		X1738_splice	Splice_Site
		X1113_splice	Splice_Site
		S1778*	Nonsense_Mutation
		Q1677*	Nonsense_Mutation
		E253*	Nonsense_Mutation
		G1232C	Missense_Mutation
		R1567W	Missense_Mutation
		R692H	Missense_Mutation
		A1992P	Missense_Mutation
		C1281S	Missense_Mutation
		E301K	Missense_Mutation
		L1681I	Missense_Mutation
		R1727L	Missense_Mutation
		L1709V	Missense_Mutation
		G2449E	Missense_Mutation
		H2374Y	Missense_Mutation
		H2374Y	Missense_Mutation
		K1514R	Missense_Mutation
		R1787Q	Missense_Mutation
		T436M	Missense_Mutation
		P1371S	Missense_Mutation
		E1302K	Missense_Mutation
		W1093C	Missense_Mutation
		S537Y	Missense_Mutation
		Q1194E	Missense_Mutation
		R1889L	Missense_Mutation
		Y1592C	Missense_Mutation
		G553V	Missense_Mutation
		C518Y	Missense_Mutation
		S2202C	Missense_Mutation
		G2450V	Missense_Mutation
		R1393P	Missense_Mutation
		P2443L	Missense_Mutation
		E1795Q	Missense_Mutation
		H713Y	Missense_Mutation
		H2431Y	Missense_Mutation
		G2363W	Missense_Mutation
		S1836Y	Missense_Mutation
		Q1159R	Missense_Mutation
		E1276K	Missense_Mutation
		D1582Y	Missense_Mutation
		R1260H	Missense_Mutation
		A2178S	Missense_Mutation
		D100Y	Missense_Mutation
		R869P	Missense_Mutation
		G397W	Missense_Mutation
		S359F	Missense_Mutation
		V1623F	Missense_Mutation
		P1090S	Missense_Mutation
		D1848N	Missense_Mutation
		D1454Y	Missense_Mutation
		C509Y	Missense_Mutation
		S2200C	Missense_Mutation
		G1707C	Missense_Mutation
		G1707C	Missense_Mutation
		G1339V	Missense_Mutation
		V2259L	Missense_Mutation
		R1293H	Missense_Mutation
		E909D	Missense_Mutation
		Q2367E	Missense_Mutation
		H2205D	Missense_Mutation
		P2072A	Missense_Mutation
		R1218P	Missense_Mutation
		L1663V	Missense_Mutation
		N393S	Missense_Mutation
		F933L	Missense_Mutation
		T858A	Missense_Mutation
		C465F	Missense_Mutation
		H2055Y	Missense_Mutation
		I655M	Missense_Mutation
		G2239R	Missense_Mutation
		D376H	Missense_Mutation
		Q1677E	Missense_Mutation
		S1778L	Missense_Mutation
		G740A	Missense_Mutation
		P1803L	Missense_Mutation
		F1209L	Missense_Mutation
		H1653Y	Missense_Mutation
		Q1180L	Missense_Mutation
		S1660T	Missense_Mutation
		M2345I	Missense_Mutation
		H1160Y	Missense_Mutation
		D1846N	Missense_Mutation
		D2362Y	Missense_Mutation
		D2007N	Missense_Mutation
		V833A	Missense_Mutation
		S838F	Missense_Mutation
		Q2468L	Missense_Mutation
		S2103C	Missense_Mutation
		D1781H	Missense_Mutation
		P2072L	Missense_Mutation
		R2400L	Missense_Mutation
		Q2177H	Missense_Mutation
		G320R	Missense_Mutation
		G1178A	Missense_Mutation
		L805M	Missense_Mutation
		D1827Y	Missense_Mutation
		I1698M	Missense_Mutation
		G1057W	Missense_Mutation
		D2037H	Missense_Mutation
		E1441K	Missense_Mutation
		H1517L	Missense_Mutation
		N1036S	Missense_Mutation
		G1736V	Missense_Mutation
		N1904S	Missense_Mutation
		V2249F	Missense_Mutation
		G1386V	Missense_Mutation
		E2266Q	Missense_Mutation
		D1243E	Missense_Mutation
		R1293C	Missense_Mutation
		Q1394L	Missense_Mutation
		A2108V	Missense_Mutation
		D1827H	Missense_Mutation
		G1453S	Missense_Mutation
		F1640I	Missense_Mutation
		R1800H	Missense_Mutation
		G1825C	Missense_Mutation
		E414del	In_Frame_Del
		I354F	Missense_Mutation
		D1635Y	Missense_Mutation
		N338I	Missense_Mutation
		P2387R	Missense_Mutation
		M1879K	Missense_Mutation
		T1752S	Missense_Mutation
		V968L	Missense_Mutation
		K1514N	Missense_Mutation
		N573K	Missense_Mutation
		G1057L	Missense_Mutation
		S851L	Missense_Mutation
		G2381C	Missense_Mutation
		P2413L	Missense_Mutation
		P2386S	Missense_Mutation
		E1526D	Missense_Mutation
		G278V	Missense_Mutation
		E1152D	Missense_Mutation
		G323C	Missense_Mutation
		A1806P	Missense_Mutation
		T392S	Missense_Mutation
		P712S	Missense_Mutation
		C574F	Missense_Mutation
		C529F	Missense_Mutation
		G620C	Missense_Mutation
		C269F	Missense_Mutation
		G1232C	Missense_Mutation
		H2374Y	Missense_Mutation
		H2374Y	Missense_Mutation
		K1514R	Missense_Mutation
		R1931C	Missense_Mutation
		P2072S	Missense_Mutation
		C1308F	Missense_Mutation
		D100Y	Missense_Mutation
		G397W	Missense_Mutation
		G397W	Missense_Mutation
		S359F	Missense_Mutation
		V1623F	Missense_Mutation
		P1090S	Missense_Mutation
		D1848N	Missense_Mutation
		D1454Y	Missense_Mutation
		L395V	Missense_Mutation
		C509Y	Missense_Mutation
		S2200C	Missense_Mutation
		M2345I	Missense_Mutation
		H1160Y	Missense_Mutation
		D1846N	Missense_Mutation
		G1521W	Missense_Mutation
		S2103C	Missense_Mutation
		G1232C	Missense_Mutation
		R1567W	Missense_Mutation
		R692H	Missense_Mutation
		A1992P	Missense_Mutation
		C1281S	Missense_Mutation
		E301K	Missense_Mutation
		L1709V	Missense_Mutation
		A1968G	Missense_Mutation
		G2449E	Missense_Mutation
		H2374Y	Missense_Mutation
		H2374Y	Missense_Mutation
		K1514R	Missense_Mutation
		P1371S	Missense_Mutation
		E1302K	Missense_Mutation
		W1093C	Missense_Mutation
		Q1194E	Missense_Mutation
		C518Y	Missense_Mutation
		S2202C	Missense_Mutation
		G2450V	Missense_Mutation
		R1393P	Missense_Mutation
		P2443L	Missense_Mutation
		E1795Q	Missense_Mutation
		H713Y	Missense_Mutation
		H2431Y	Missense_Mutation
		G2363W	Missense_Mutation
		S1836Y	Missense_Mutation
		Q1159R	Missense_Mutation
		E1276K	Missense_Mutation
		D1582Y	Missense_Mutation
		N1065S	Missense_Mutation
		R1260H	Missense_Mutation
		A2178S	Missense_Mutation
		P2072S	Missense_Mutation
		C1308F	Missense_Mutation
		D100Y	Missense_Mutation
		R869P	Missense_Mutation
		G397W	Missense_Mutation
		S359F	Missense_Mutation
		V1623F	Missense_Mutation
		P1090S	Missense_Mutation
		D1848N	Missense_Mutation
		D1454Y	Missense_Mutation
		L395V	Missense_Mutation
		C509Y	Missense_Mutation
		S2200C	Missense_Mutation
		S2200C	Missense_Mutation
		G1707C	Missense_Mutation
		V2247F	Missense_Mutation
		G1339V	Missense_Mutation
		Q2367E	Missense_Mutation
		H2205D	Missense_Mutation
		P2072A	Missense_Mutation
		R1218P	Missense_Mutation
		F933L	Missense_Mutation
		G1452W	Missense_Mutation
		I655M	Missense_Mutation
		G2239R	Missense_Mutation
		D376H	Missense_Mutation
		R1372L	Missense_Mutation
		M2339V	Missense_Mutation
		Q1677E	Missense_Mutation
		R1824H	Missense_Mutation
		S1778L	Missense_Mutation
		G740A	Missense_Mutation
		P1803L	Missense_Mutation
		F1209L	Missense_Mutation
		H1653Y	Missense_Mutation
		Q1180L	Missense_Mutation
		S1660T	Missense_Mutation
		M2345I	Missense_Mutation
		H1160Y	Missense_Mutation
		D1846N	Missense_Mutation
		G1521W	Missense_Mutation
		D2362Y	Missense_Mutation
		D2007N	Missense_Mutation
		S838F	Missense_Mutation
		S2103C	Missense_Mutation
		D1781H	Missense_Mutation
		P2072L	Missense_Mutation
		R2400L	Missense_Mutation
		Q2177H	Missense_Mutation
		G320R	Missense_Mutation
		G1178A	Missense_Mutation
		L805M	Missense_Mutation
		D1827Y	Missense_Mutation
		I1698M	Missense_Mutation
		G1057W	Missense_Mutation
		D2037H	Missense_Mutation
		T291A	Missense_Mutation
		H1517L	Missense_Mutation
		N1036S	Missense_Mutation
		G1736V	Missense_Mutation
		N1904S	Missense_Mutation
		V2249F	Missense_Mutation
		G1386V	Missense_Mutation
		E2266Q	Missense_Mutation
		D1243E	Missense_Mutation
		R1293C	Missense_Mutation
		Q1394L	Missense_Mutation
		A2108V	Missense_Mutation
		D1827H	Missense_Mutation
		G1453S	Missense_Mutation
		D1898Y	Missense_Mutation
		G1232C	Missense_Mutation
		D1454Y	Missense_Mutation
		C509Y	Missense_Mutation
		S2200C	Missense_Mutation
		G2239R	Missense_Mutation
		D376H	Missense_Mutation
		L566F	Missense_Mutation
		G553V	Missense_Mutation
		NOTCH2-EMBP1 Fusion	fusion
		NOTCH2 intragenic	fusion
		NOTCH2 intragenic	fusion
		NOTCH2 intragenic	fusion
		NOTCH2 intragenic	fusion
		NOTCH2-EMBP1 Fusion	fusion
		NOTCH2 intragenic	fusion
		NOTCH2 intragenic	fusion
		IGSF3-NOTCH2 Fusion	fusion
		ITFG1-NOTCH2 Fusion	fusion
		IGSF3-NOTCH2 Fusion	fusion
		ITFG1-NOTCH2 Fusion	fusion
		NTNG1-NOTCH2 Fusion	fusion
	Lung Adenosquamous Carcinoma	N382H	Missense_Mutation
		K784R	Missense_Mutation
		M2207I	Missense_Mutation
		M2207I	Missense_Mutation
		M2207I	Missense_Mutation
		NOTCH2 intragenic	fusion
	Lung Carcinoid	I2175V	Missense_Mutation
		A862S	Missense_Mutation
	Lung Neuroendocrine Tumor	T1056I	Missense_Mutation
	Lung Squamous Cell Carcinoma	G1731*	Nonsense_Mutation
		Y282*	Nonsense_Mutation
		C1022*	Nonsense_Mutation
		Y1171*	Nonsense_Mutation
		A1984Qfs*14	Frame_Shift_Del
		G313Afs*83	Frame_Shift_Del
		C567*	Nonsense_Mutation
		G1731*	Nonsense_Mutation
		C1022*	Nonsense_Mutation
		G1707Vfs*6	Frame_Shift_Del
		N319S	Missense_Mutation
		P576S	Missense_Mutation
		S1407L	Missense_Mutation
		G1113R	Missense_Mutation
		N1266I	Missense_Mutation
		D1533Y	Missense_Mutation
		D1533Y	Missense_Mutation
		G962R	Missense_Mutation
		G1317R	Missense_Mutation
		V1730E	Missense_Mutation
		V968I	Missense_Mutation
		L519V	Missense_Mutation
		E366Q	Missense_Mutation
		D277H	Missense_Mutation
		N1286S	Missense_Mutation
		A7S	Missense_Mutation
		D575H	Missense_Mutation
		D2043V	Missense_Mutation
		D1974Y	Missense_Mutation
		R1332F	Missense_Mutation
		L1483V	Missense_Mutation
		P349L	Missense_Mutation
		P576S	Missense_Mutation
		G940C	Missense_Mutation
		S1407L	Missense_Mutation
		G1113R	Missense_Mutation
		N1266I	Missense_Mutation
		D1533Y	Missense_Mutation
		G962R	Missense_Mutation
		G1317R	Missense_Mutation
		V1730E	Missense_Mutation
		N1266I	Missense_Mutation
		NOTCH2 intragenic	fusion
	Non-Small Cell Lung Cancer	X1977_splice	Splice_Site
		G2449*	Nonsense_Mutation
		R869W	Missense_Mutation
		D549Y	Missense_Mutation
		G1521W	Missense_Mutation
		G940C	Missense_Mutation
		R1886P	Missense_Mutation
		G2447V	Missense_Mutation
		V274F	Missense_Mutation
		Q270R	Missense_Mutation
		L1012F	Missense_Mutation
		A1403D	Missense_Mutation
		P2190S	Missense_Mutation
		L1996F	Missense_Mutation
		D2007Y	Missense_Mutation
		H2197Y	Missense_Mutation
		V434L	Missense_Mutation
		L1709H	Missense_Mutation
		N722_E723del	In_Frame_Del
		I988N	Missense_Mutation
		P22A	Missense_Mutation
		P635A	Missense_Mutation
		G1377C	Missense_Mutation
		D334Y	Missense_Mutation
		G2447V	Missense_Mutation
		V274F	Missense_Mutation
		D549Y	Missense_Mutation
		Q767*	Nonsense_Mutation
		L2148Yfs*7	Frame_Shift_Del
		Q2452*	Nonsense_Mutation
		X1298_splice	Splice_Site
		X1668_splice	Splice_Site
		Q793*	Nonsense_Mutation
		E418*	Nonsense_Mutation
		Q607*	Nonsense_Mutation
		T2165A	Missense_Mutation
		G1200D	Missense_Mutation
		R285S	Missense_Mutation
		T2165A	Missense_Mutation
		G1200D	Missense_Mutation
		R285S	Missense_Mutation
		S1564I	Missense_Mutation
		V1487G	Missense_Mutation
		K788I	Missense_Mutation
		V1103I	Missense_Mutation
		V1816A	Missense_Mutation
		Q1865R	Missense_Mutation
		C109S	Missense_Mutation
		D341H	Missense_Mutation
		T89M	Missense_Mutation
		Q82H	Missense_Mutation
		D575Y	Missense_Mutation
		D1733N	Missense_Mutation
		G98V	Missense_Mutation
		E710G	Missense_Mutation
		V626A	Missense_Mutation
		NOTCH2 intragenic	fusion
	Pleomorphic Carcinoma of the Lung	X561_splice	Splice_Region
		R1393L	Missense_Mutation
	Poorly Differentiated Non-Small Cell Lung Cancer	R2044C	Missense_Mutation
		D647H	Missense_Mutation
		P728L	Missense_Mutation
		Y825C	Missense_Mutation
		D1287Y	Missense_Mutation
	Combined Small Cell Lung Carcinoma	R2003*	Nonsense_Mutation
		C926S	Missense_Mutation
		E1025K	Missense_Mutation
Ovarian Cancer	Clear Cell Ovarian Cancer	R1824H	Missense_Mutation
		R1824H	Missense_Mutation
		A2188T	Missense_Mutation
		A1230V	Missense_Mutation
	High-Grade Serous Ovarian Cancer	P6Rfs*27	Frame_Shift_Del
		S462*	Nonsense_Mutation
		R1719*	Nonsense_Mutation
		S2145*	Nonsense_Mutation
		L1663V	Missense_Mutation
		H1118L	Missense_Mutation
		R2019W	Missense_Mutation
		V1667I	Missense_Mutation
		R2060C	Missense_Mutation
		L1663V	Missense_Mutation
		H1118L	Missense_Mutation
		A1905S	Missense_Mutation
		P709R	Missense_Mutation
		C1158R	Missense_Mutation
		P2168T	Missense_Mutation
		D549H	Missense_Mutation
		A2333Gfs*25	Frame_Shift_Del
		V930M	Missense_Mutation
		N1007K	Missense_Mutation
		I878V	Missense_Mutation
		P2209T	Missense_Mutation
	Serous Ovarian Cancer	R1931H	Missense_Mutation
	Ovarian Serous Carcinoma	NOTCH2 intragenic	fusion
Pancreatic Cancer	Acinar Cell Carcinoma of the Pancreas	A3F	Missense_Mutation
		A3F	Missense_Mutation
	Adenosquamous Carcinoma of the Pancreas	P2322H	Missense_Mutation
	Pancreatic Adenocarcinoma	NOTCH2-NRG1 Fusion	fusion
		I2342Kfs*14	Frame_Shift_Del
		A1340Gfs*13	Frame_Shift_Ins
		R1886H	Missense_Mutation
		E1190K	Missense_Mutation
		D1189H	Missense_Mutation
		R1372Q	Missense_Mutation
		R2051Q	Missense_Mutation
		M1941I	Missense_Mutation
		D2031Y	Missense_Mutation
		E494Q	Missense_Mutation
		E2461K	Missense_Mutation
		H731Y	Missense_Mutation
		N1629K	Missense_Mutation
		R1886H	Missense_Mutation
		E710K	Missense_Mutation
		E1190K	Missense_Mutation
		M1941I	Missense_Mutation
		D2031Y	Missense_Mutation
		E710K	Missense_Mutation
		R1886H	Missense_Mutation
		E710K	Missense_Mutation
		E1190K	Missense_Mutation
		R2051Q	Missense_Mutation
		M1941I	Missense_Mutation
		D2031Y	Missense_Mutation
		E494Q	Missense_Mutation
		E2461K	Missense_Mutation
		T2278S	Missense_Mutation
		I339T	Missense_Mutation
		A1154V	Missense_Mutation
		D2125N	Missense_Mutation
		Q868P	Missense_Mutation
		NOTCH2 intragenic	fusion
		NOTCH2 intragenic	fusion
	Pancreatic Cancer Other	Y1429*	Nonsense_Mutation
	Pancreatic Neuroendocrine Tumor	A1654T	Missense_Mutation
		F1209V	Missense_Mutation
		A1654T	Missense_Mutation
		NOTCH2 intragenic	fusion
		NOTCH2 intragenic	fusion
	Undifferentiated Carcinoma of the Pancreas	NOTCH2 intragenic	fusion
Penile Cancer	Basaloid Penile Squamous Cell Carcinoma	R2053C	Missense_Mutation
Prostate Cancer	Prostate Adenocarcinoma	R2400*	Nonsense_Mutation
		C579Pfs*9	Frame_Shift_Del
		R1719*	Nonsense_Mutation
		X420_splice	Splice_Site
		Q1197Wfs*6	Frame_Shift_Del
		C579Pfs*9	Frame_Shift_Del
		R2400*	Nonsense_Mutation
		C579Pfs*9	Frame_Shift_Del
		X420_splice	Splice_Site
		V2217Afs*26	Frame_Shift_Del
		Q1197Wfs*6	Frame_Shift_Del
		R1630C	Missense_Mutation
		K1514R	Missense_Mutation
		A439T	Missense_Mutation
		T1039M	Missense_Mutation
		R1895H	Missense_Mutation
		D1151N	Missense_Mutation
		A3F	Missense_Mutation
		W1983L	Missense_Mutation
		R1260H	Missense_Mutation
		K2132N	Missense_Mutation
		R1048C	Missense_Mutation
		P690L	Missense_Mutation
		R2347C	Missense_Mutation
		R665C	Missense_Mutation
		L1834F	Missense_Mutation
		N1748K	Missense_Mutation
[truncated: 219 more rows]

## Sheet: Notch 3
Cancer Type	Cancer Type Detailed	Notch 3 Protein Change	Mutation Type
Adrenocortical Carcinoma	Adrenocortical Carcinoma	P1792A	Missense_Mutation
		A1757V	Missense_Mutation
		NOTCH3 intragenic	fusion
Anal Cancer	Anal Squamous Cell Carcinoma	L33del	In_Frame_Del
		R1510C	Missense_Mutation
		P1567H	Missense_Mutation
		M1722_D1723delinsIY	Missense_Mutation
		A88T	Missense_Mutation
		C1405G	Missense_Mutation
Appendiceal Cancer	Mucinous Adenocarcinoma of the Appendix	T987A	Missense_Mutation
		R1915H	Missense_Mutation
		G2112S	Missense_Mutation
		R2078Q	Missense_Mutation
		T987A	Missense_Mutation
		R1915H	Missense_Mutation
		G2112S	Missense_Mutation
		R2078Q	Missense_Mutation
	Appendiceal Adenocarcinoma	R1589W	Missense_Mutation
Bladder Cancer	Bladder Squamous Cell Carcinoma	I1138Sfs*132	Frame_Shift_Del
		C910Lfs*53	Frame_Shift_Ins
		A1796S	Missense_Mutation
	Bladder Urothelial Carcinoma	D1898Afs*9	Frame_Shift_Del
		R103*	Nonsense_Mutation
		D139Mfs*97	Frame_Shift_Del
		X536_splice	Splice_Site
		D1898Afs*9	Frame_Shift_Del
		R103*	Nonsense_Mutation
		D139Mfs*97	Frame_Shift_Del
		R156*	Nonsense_Mutation
		X536_splice	Splice_Site
		P42Lfs*194	Frame_Shift_Del
		X1972_splice	Splice_Region
		D1685Afs*18	Frame_Shift_Del
		G715Wfs*7	Frame_Shift_Ins
		K485*	Nonsense_Mutation
		S1871*	Nonsense_Mutation
		P42Lfs*194	Frame_Shift_Del
		X1972_splice	Splice_Region
		A102T	Missense_Mutation
		D642N	Missense_Mutation
		T612I	Missense_Mutation
		P2222L	Missense_Mutation
		E1596K	Missense_Mutation
		E429K	Missense_Mutation
		P2034L	Missense_Mutation
		C1826Y	Missense_Mutation
		A1607T	Missense_Mutation
		P952L	Missense_Mutation
		D391N	Missense_Mutation
		R1694Q	Missense_Mutation
		G297A	Missense_Mutation
		P2183S	Missense_Mutation
		R883G	Missense_Mutation
		A102T	Missense_Mutation
		H757Y	Missense_Mutation
		D642N	Missense_Mutation
		E309K	Missense_Mutation
		P2222L	Missense_Mutation
		E429K	Missense_Mutation
		P2034L	Missense_Mutation
		C1826Y	Missense_Mutation
		A1607T	Missense_Mutation
		P952L	Missense_Mutation
		Q2026E	Missense_Mutation
		R680C	Missense_Mutation
		R1143H	Missense_Mutation
		L1519P	Missense_Mutation
		R1693W	Missense_Mutation
		R1667H	Missense_Mutation
		D391N	Missense_Mutation
		E1203K	Missense_Mutation
		R1694Q	Missense_Mutation
		S1418L	Missense_Mutation
		G297A	Missense_Mutation
		S1211L	Missense_Mutation
		S1211L	Missense_Mutation
		P2183S	Missense_Mutation
		S96L	Missense_Mutation
		T1152M	Missense_Mutation
		D1598N	Missense_Mutation
		G1187C	Missense_Mutation
		L1145F	Missense_Mutation
		V1662I	Missense_Mutation
		N1950S	Missense_Mutation
		D1700G	Missense_Mutation
		H1599Y	Missense_Mutation
		G1409R	Missense_Mutation
		S671F	Missense_Mutation
		E1082K	Missense_Mutation
		E1074Q	Missense_Mutation
		D941H	Missense_Mutation
		E1810Q	Missense_Mutation
		L1925F	Missense_Mutation
		E2206Q	Missense_Mutation
		D448Y	Missense_Mutation
		L1803V	Missense_Mutation
		E1678K	Missense_Mutation
		C1146G	Missense_Mutation
		D1603Y	Missense_Mutation
		G2059R	Missense_Mutation
		V656M	Missense_Mutation
		A102T	Missense_Mutation
		E1596K	Missense_Mutation
		C1826Y	Missense_Mutation
		A1607T	Missense_Mutation
		D391N	Missense_Mutation
		R1694Q	Missense_Mutation
		G297A	Missense_Mutation
		S1211L	Missense_Mutation
		P2183S	Missense_Mutation
		R883G	Missense_Mutation
		P42Lfs*194	Frame_Shift_Del
		X1240_splice	Splice_Region
		X1110_splice	Splice_Region
		R1534W	Missense_Mutation
		P2089L	Missense_Mutation
		A2146T	Missense_Mutation
		V943M	Missense_Mutation
		A1353V	Missense_Mutation
		D116H	Missense_Mutation
	Upper Tract Urothelial Carcinoma	G2035Vfs*50	Frame_Shift_Del
		P695Rfs*165	Frame_Shift_Del
		W1675*	Nonsense_Mutation
		G1269Vfs*3	Frame_Shift_Del
		G2035Vfs*50	Frame_Shift_Del
		P695Rfs*165	Frame_Shift_Del
		W1675*	Nonsense_Mutation
		G1269Vfs*3	Frame_Shift_Del
		R1915H	Missense_Mutation
		R2207Q	Missense_Mutation
		T630I	Missense_Mutation
		L1519P	Missense_Mutation
		A1216T	Missense_Mutation
		G897S	Missense_Mutation
		R1915H	Missense_Mutation
		R2207Q	Missense_Mutation
		T630I	Missense_Mutation
		A1687T	Missense_Mutation
		A1216T	Missense_Mutation
		G897S	Missense_Mutation
		D1931H	Missense_Mutation
		R1731W	Missense_Mutation
		L1532V	Missense_Mutation
		G1414S	Missense_Mutation
		E1464K	Missense_Mutation
	Urethral Urothelial Carcinoma	A2130G	Missense_Mutation
	Urothelial Carcinoma Other	P2215Gfs*24	Frame_Shift_Del
		X1154_splice	Splice_Region
		E510K	Missense_Mutation
Bone Cancer	Ewing Sarcoma	A1913V	Missense_Mutation
	Osteosarcoma	R1540C	Missense_Mutation
		S863L	Missense_Mutation
		G2035Vfs*50	Frame_Shift_Del
		T2001A	Missense_Mutation
Breast Carcinoma	Breast Carcinoma Other	Q2026*	Nonsense_Mutation
Breast Cancer	Breast Invasive Cancer, NOS	Y2244*	Nonsense_Mutation
		S1542L	Missense_Mutation
		W724C	Missense_Mutation
		E535K	Missense_Mutation
		V1300A	Missense_Mutation
		W724C	Missense_Mutation
		Y2221*	Nonsense_Mutation
		Y2211Sfs*31	Frame_Shift_Ins
		E1695K	Missense_Mutation
		R421C	Missense_Mutation
		R951C	Missense_Mutation
		NOTCH3-MAPK10 Fusion	fusion
	Breast Invasive Ductal Carcinoma	G2035Rfs*60	Frame_Shift_Ins
		A1802Gfs*8	Frame_Shift_Ins
		R2078Pfs*3	Frame_Shift_Del
		P2188Sfs*54	Frame_Shift_Ins
		A5Pfs*29	Frame_Shift_Del
		Q2139*	Nonsense_Mutation
		L1976Yfs*36	Frame_Shift_Del
		T368Kfs*21	Frame_Shift_Del
		G2182Afs*55	Frame_Shift_Del
		P17Afs*58	Frame_Shift_Ins
		Q2205*	Nonsense_Mutation
		R2234Qfs*2	Frame_Shift_Del
		R2207Afs*34	Frame_Shift_Del
		L2137Gfs*104	Frame_Shift_Del
		R2078Pfs*3	Frame_Shift_Del
		R2078Pfs*3	Frame_Shift_Del
		P2188Sfs*54	Frame_Shift_Ins
		Q2139*	Nonsense_Mutation
		A2213Tfs*25	Frame_Shift_Del
		R2078Pfs*3	Frame_Shift_Del
		P2188Sfs*54	Frame_Shift_Ins
		P2215Rfs*23	Frame_Shift_Del
		Q2139*	Nonsense_Mutation
		T368Kfs*21	Frame_Shift_Del
		G2182Afs*55	Frame_Shift_Del
		L2186Cfs*60	Frame_Shift_Del
		Q2075Gfs*7	Frame_Shift_Del
		NOTCH3-BRD4 Fusion	fusion
		NOTCH3-BRD4 Fusion	fusion
		NOTCH3-BRD4 Fusion	fusion
		A1278T	Missense_Mutation
		C645F	Missense_Mutation
		L1519P	Missense_Mutation
		N1933S	Missense_Mutation
		P2036H	Missense_Mutation
		C183S	Missense_Mutation
		E1937Q	Missense_Mutation
		R728C	Missense_Mutation
		H298Y	Missense_Mutation
		H757Q	Missense_Mutation
		E1404Q	Missense_Mutation
		R1895H	Missense_Mutation
		H350Q	Missense_Mutation
		E1052Q	Missense_Mutation
		L859R	Missense_Mutation
		G2154V	Missense_Mutation
		E229Q	Missense_Mutation
		S2058L	Missense_Mutation
		L1910V	Missense_Mutation
		C340F	Missense_Mutation
		L1525P	Missense_Mutation
		E195D	Missense_Mutation
		I1138L	Missense_Mutation
		S95R	Missense_Mutation
		L1524P	Missense_Mutation
		R1544C	Missense_Mutation
		G1329V	Missense_Mutation
		P1254Q	Missense_Mutation
		I376V	Missense_Mutation
		A321V	Missense_Mutation
		S84L	Missense_Mutation
		S565R	Missense_Mutation
		P1408_S1440del	In_Frame_Del
		G2E	Missense_Mutation
		F1456L	Missense_Mutation
		G942S	Missense_Mutation
		V468G	Missense_Mutation
		G1078S	Missense_Mutation
		V1629G	Missense_Mutation
		P17L	Missense_Mutation
		C798Y	Missense_Mutation
		S497P	Missense_Mutation
		E1492del	In_Frame_Del
		A2056E	Missense_Mutation
		R113Q	Missense_Mutation
		C645F	Missense_Mutation
		N1933S	Missense_Mutation
		C183S	Missense_Mutation
		E1937Q	Missense_Mutation
		R728C	Missense_Mutation
		D391N	Missense_Mutation
		H298Y	Missense_Mutation
		H757Q	Missense_Mutation
		R1895H	Missense_Mutation
		A1278T	Missense_Mutation
		C645F	Missense_Mutation
		N1933S	Missense_Mutation
		P2036H	Missense_Mutation
		L1513_V1514delinsMG	Missense_Mutation
		C183S	Missense_Mutation
		E1937Q	Missense_Mutation
		R728C	Missense_Mutation
		D391N	Missense_Mutation
		H757Q	Missense_Mutation
		E1404Q	Missense_Mutation
		R1895H	Missense_Mutation
		H350Q	Missense_Mutation
		E1052Q	Missense_Mutation
		L859R	Missense_Mutation
		G2154V	Missense_Mutation
		E229Q	Missense_Mutation
		S2058L	Missense_Mutation
		L1910V	Missense_Mutation
		C340F	Missense_Mutation
		D1778N	Missense_Mutation
		L1525P	Missense_Mutation
		E195D	Missense_Mutation
		I1138L	Missense_Mutation
		S95R	Missense_Mutation
		L1524P	Missense_Mutation
		R1544C	Missense_Mutation
		G1329V	Missense_Mutation
		P1254Q	Missense_Mutation
		T1245I	Missense_Mutation
		L44V	Missense_Mutation
		E1999K	Missense_Mutation
		R1837H	Missense_Mutation
		S497L	Missense_Mutation
		C183S	Missense_Mutation
		S696R	Missense_Mutation
		NOTCH3 intragenic	fusion
		NOTCH3 intragenic	fusion
		NOTCH3 intragenic	fusion
		NOTCH3 intragenic	fusion
		NOTCH3 intragenic	fusion
		NOTCH3-AKAP8 Fusion	fusion
		NOTCH3-EPHX3 Fusion	fusion
		NOTCH3 intragenic	fusion
		NOTCH3-PSMC5 Fusion	fusion
		NOTCH3-AKAP8 Fusion	fusion
		NOTCH3-AKAP8 Fusion	fusion
		NOTCH3-AKAP8 Fusion	fusion
		NOTCH3-NBPF18P Fusion	fusion
	Breast Invasive Lobular Carcinoma	Y2211*	Nonsense_Mutation
		G406Pfs*12	Frame_Shift_Del
		Y2211*	Nonsense_Mutation
		P2074Gfs*6	Frame_Shift_Del
		P914L	Missense_Mutation
		P2101S	Missense_Mutation
		P817L	Missense_Mutation
		S1580L	Missense_Mutation
		R558G	Missense_Mutation
		P914L	Missense_Mutation
		Q1046H	Missense_Mutation
		S1580L	Missense_Mutation
		P914L	Missense_Mutation
		Q1046H	Missense_Mutation
		P817L	Missense_Mutation
		NOTCH3 intragenic	fusion
	Invasive Breast Carcinoma	G2035Vfs*50	Frame_Shift_Del
		Q214*	Nonsense_Mutation
		Q1056*	Nonsense_Mutation
		L2137Rfs*12	Frame_Shift_Del
		S1292Lfs*200	Frame_Shift_Del
		T272M	Missense_Mutation
		P2293S	Missense_Mutation
		D471N	Missense_Mutation
		A906T	Missense_Mutation
		P1025L	Missense_Mutation
		N894K	Missense_Mutation
		E1840G	Missense_Mutation
		A1729V	Missense_Mutation
		A1767G	Missense_Mutation
		T613A	Missense_Mutation
		P1263R	Missense_Mutation
		G1030A	Missense_Mutation
		F934V	Missense_Mutation
		P1521dup	In_Frame_Ins
		NOTCH3 intragenic	fusion
		NOTCH3 intragenic	fusion
		A2130Vfs*106	Frame_Shift_Del
		X498_splice	Splice_Region
		A1608T	Missense_Mutation
		A1608T	Missense_Mutation
		R1571W	Missense_Mutation
		A1980S	Missense_Mutation
		Q768_C769delinsLPSRGRT	In_Frame_Ins
		L246F	Missense_Mutation
		NOTCH3 intragenic	fusion
	Mixed Type Metaplastic Breast Cancer	P1073Q	Missense_Mutation
Uterine cancer	Endometrial Adenocarcinoma	P877S	Missense_Mutation
	Cervical Squamous Cell Carcinoma	D431N	Missense_Mutation
		S567*	Nonsense_Mutation
		F1437Lfs*141	Frame_Shift_Del
		A399T	Missense_Mutation
		P1332L	Missense_Mutation
Colorectal Cancer	Colon Adenocarcinoma	G2035Vfs*50	Frame_Shift_Del
		G2035Vfs*50	Frame_Shift_Del
		G2035Vfs*50	Frame_Shift_Del
		G2035Vfs*50	Frame_Shift_Del
		G2035Vfs*50	Frame_Shift_Del
		G2035Vfs*50	Frame_Shift_Del
		G2035Vfs*50	Frame_Shift_Del
		G2035Vfs*50	Frame_Shift_Del
		G2035Vfs*50	Frame_Shift_Del
		G2035Vfs*50	Frame_Shift_Del
		P695Rfs*165	Frame_Shift_Del
		P695Rfs*165	Frame_Shift_Del
		P695Rfs*165	Frame_Shift_Del
		P695Rfs*165	Frame_Shift_Del
		P695Rfs*165	Frame_Shift_Del
		P695Rfs*165	Frame_Shift_Del
		P695Rfs*165	Frame_Shift_Del
		P695Rfs*165	Frame_Shift_Del
		P695Rfs*165	Frame_Shift_Del
		P695Rfs*165	Frame_Shift_Del
		G2035Rfs*60	Frame_Shift_Ins
		G2035Rfs*60	Frame_Shift_Ins
		G2035Rfs*60	Frame_Shift_Ins
		G2035Rfs*60	Frame_Shift_Ins
		R487*	Nonsense_Mutation
		R487*	Nonsense_Mutation
		A1802Gfs*8	Frame_Shift_Ins
		A1802Gfs*8	Frame_Shift_Ins
		A1802Gfs*8	Frame_Shift_Ins
		A1802Gfs*8	Frame_Shift_Ins
		A1802Gfs*8	Frame_Shift_Ins
		A1802Gfs*8	Frame_Shift_Ins
		A1802Gfs*8	Frame_Shift_Ins
		A1802Gfs*8	Frame_Shift_Ins
		A1802Lfs*23	Frame_Shift_Del
		A1802Lfs*23	Frame_Shift_Del
		P1317Qfs*103	Frame_Shift_Del
		P1317Qfs*103	Frame_Shift_Del
		P1317Qfs*103	Frame_Shift_Del
		A5Pfs*29	Frame_Shift_Del
		P42Lfs*194	Frame_Shift_Del
		P42Lfs*194	Frame_Shift_Del
		P42Lfs*194	Frame_Shift_Del
		P42Lfs*194	Frame_Shift_Del
		P42Lfs*194	Frame_Shift_Del
		G2068Rfs*27	Frame_Shift_Ins
		G2068Rfs*27	Frame_Shift_Ins
		G2068Rfs*27	Frame_Shift_Ins
		K2069Rfs*16	Frame_Shift_Del
		K2069Rfs*16	Frame_Shift_Del
		C1344Vfs*76	Frame_Shift_Del
		C1344Vfs*76	Frame_Shift_Del
		C1344Vfs*76	Frame_Shift_Del
		C1344Vfs*76	Frame_Shift_Del
		S696Efs*7	Frame_Shift_Ins
		P2231Qfs*15	Frame_Shift_Del
		P2231Qfs*15	Frame_Shift_Del
		P2231Qfs*15	Frame_Shift_Del
		G1135Vfs*137	Frame_Shift_Del
		X66_splice	Splice_Site
		C720*	Nonsense_Mutation
		C720*	Nonsense_Mutation
		R2080Afs*15	Frame_Shift_Ins
		C43Lfs*32	Frame_Shift_Ins
		C43Lfs*32	Frame_Shift_Ins
		C43Lfs*32	Frame_Shift_Ins
		C440Afs*11	Frame_Shift_Del
		W1003*	Nonsense_Mutation
		R113*	Nonsense_Mutation
		P2209Rfs*37	Frame_Shift_Del
		P2209Rfs*37	Frame_Shift_Del
		T577Hfs*46	Frame_Shift_Ins
		P2247Hfs*82	Frame_Shift_Del
		G1318Rfs*245	Frame_Shift_Ins
		C87Vfs*149	Frame_Shift_Del
		L2092Wfs*57	Frame_Shift_Del
		L1976Yfs*36	Frame_Shift_Del
		L1976Yfs*36	Frame_Shift_Del
		R244*	Nonsense_Mutation
		T250Dfs*10	Frame_Shift_Ins
		G2035Vfs*50	Frame_Shift_Del
		A38Lfs*198	Frame_Shift_Del
		A38Lfs*198	Frame_Shift_Del
		E2250Nfs*79	Frame_Shift_Del
		G230Vfs*6	Frame_Shift_Del
		S872Pfs*21	Frame_Shift_Del
		A818Hfs*42	Frame_Shift_Del
		R110Pfs*7	Frame_Shift_Ins
		A1829Lfs*82	Frame_Shift_Del
		C194*	Nonsense_Mutation
		X856_splice	Splice_Site
		A319Hfs*12	Frame_Shift_Del
		E1716*	Nonsense_Mutation
		A1334Pfs*86	Frame_Shift_Del
		Q2310Sfs*19	Frame_Shift_Del
		A2116Cfs*9	Frame_Shift_Ins
		G975Afs*297	Frame_Shift_Del
		E1632Gfs*47	Frame_Shift_Ins
		G2035Vfs*50	Frame_Shift_Del
		P695Rfs*165	Frame_Shift_Del
		P695Rfs*165	Frame_Shift_Del
		A1802Gfs*8	Frame_Shift_Ins
		A1802Gfs*8	Frame_Shift_Ins
		P2231Qfs*15	Frame_Shift_Del
		P2231Qfs*15	Frame_Shift_Del
		G1135Vfs*137	Frame_Shift_Del
		X66_splice	Splice_Site
		C720*	Nonsense_Mutation
		R2080Afs*15	Frame_Shift_Ins
		T577Hfs*46	Frame_Shift_Ins
		G2035Vfs*50	Frame_Shift_Del
		G2035Vfs*50	Frame_Shift_Del
		G2035Vfs*50	Frame_Shift_Del
		G2035Vfs*50	Frame_Shift_Del
		G2035Vfs*50	Frame_Shift_Del
		G2035Vfs*50	Frame_Shift_Del
		G2035Vfs*50	Frame_Shift_Del
		P695Rfs*165	Frame_Shift_Del
		P695Rfs*165	Frame_Shift_Del
		P695Rfs*165	Frame_Shift_Del
		P695Rfs*165	Frame_Shift_Del
		P695Rfs*165	Frame_Shift_Del
		G2035Rfs*60	Frame_Shift_Ins
		G2035Rfs*60	Frame_Shift_Ins
		G2035Rfs*60	Frame_Shift_Ins
		A1802Gfs*8	Frame_Shift_Ins
		A1802Gfs*8	Frame_Shift_Ins
		A1802Gfs*8	Frame_Shift_Ins
		A1802Gfs*8	Frame_Shift_Ins
		A1802Gfs*8	Frame_Shift_Ins
		A1802Gfs*8	Frame_Shift_Ins
		A1802Gfs*8	Frame_Shift_Ins
		A1802Lfs*23	Frame_Shift_Del
		A1802Lfs*23	Frame_Shift_Del
		P1317Qfs*103	Frame_Shift_Del
		P42Lfs*194	Frame_Shift_Del
		P42Lfs*194	Frame_Shift_Del
		K2069Rfs*16	Frame_Shift_Del
		C1344Vfs*76	Frame_Shift_Del
		P2231Qfs*15	Frame_Shift_Del
		P2231Qfs*15	Frame_Shift_Del
		G1135Vfs*137	Frame_Shift_Del
		G1135Vfs*137	Frame_Shift_Del
		X66_splice	Splice_Site
		C720*	Nonsense_Mutation
		C720*	Nonsense_Mutation
		R2080Afs*15	Frame_Shift_Ins
		C43Lfs*32	Frame_Shift_Ins
		C43Lfs*32	Frame_Shift_Ins
		C43Lfs*32	Frame_Shift_Ins
		C440Afs*11	Frame_Shift_Del
		W1003*	Nonsense_Mutation
		W1412*	Nonsense_Mutation
		T577Hfs*46	Frame_Shift_Ins
		P2247Hfs*82	Frame_Shift_Del
		G1318Rfs*245	Frame_Shift_Ins
		C87Vfs*149	Frame_Shift_Del
		L2092Wfs*57	Frame_Shift_Del
		L1976Yfs*36	Frame_Shift_Del
		L1976Yfs*36	Frame_Shift_Del
		R244*	Nonsense_Mutation
		G2035Vfs*50	Frame_Shift_Del
		A38Lfs*198	Frame_Shift_Del
		G230Vfs*6	Frame_Shift_Del
		S872Pfs*21	Frame_Shift_Del
		X346_splice	Splice_Site
		G2035Vfs*50	Frame_Shift_Del
		A1802Gfs*8	Frame_Shift_Ins
		X66_splice	Splice_Site
		R1851C	Missense_Mutation
		R544H	Missense_Mutation
		R1834W	Missense_Mutation
		P2209L	Missense_Mutation
		R1291C	Missense_Mutation
		A1947V	Missense_Mutation
		R1201C	Missense_Mutation
		R1201C	Missense_Mutation
		R1201C	Missense_Mutation
		R1915H	Missense_Mutation
		G2112S	Missense_Mutation
		D431N	Missense_Mutation
		P553S	Missense_Mutation
		R75W	Missense_Mutation
		R75W	Missense_Mutation
		R1693Q	Missense_Mutation
		R113Q	Missense_Mutation
		T612I	Missense_Mutation
		E922K	Missense_Mutation
		G2147S	Missense_Mutation
		R1076C	Missense_Mutation
		R2207Q	Missense_Mutation
		L1519P	Missense_Mutation
		G1415S	Missense_Mutation
		L33del	In_Frame_Del
		A564T	Missense_Mutation
		G2090A	Missense_Mutation
		R607H	Missense_Mutation
		G974R	Missense_Mutation
		R1893Q	Missense_Mutation
		Y1624H	Missense_Mutation
		R1231C	Missense_Mutation
		T575M	Missense_Mutation
		R449H	Missense_Mutation
		R421H	Missense_Mutation
		T272M	Missense_Mutation
		R1667H	Missense_Mutation
		R1895H	Missense_Mutation
		P777L	Missense_Mutation
		P777L	Missense_Mutation
		D139N	Missense_Mutation
		D2002N	Missense_Mutation
		A1216V	Missense_Mutation
		R1669H	Missense_Mutation
		R1669H	Missense_Mutation
		R1669H	Missense_Mutation
		R1325H	Missense_Mutation
		R1325H	Missense_Mutation
		R1510H	Missense_Mutation
		T411M	Missense_Mutation
		T411M	Missense_Mutation
		V1555I	Missense_Mutation
		A399T	Missense_Mutation
		A399T	Missense_Mutation
		A1701V	Missense_Mutation
		A1701V	Missense_Mutation
		A1927T	Missense_Mutation
		A1927T	Missense_Mutation
		G707D	Missense_Mutation
		D217N	Missense_Mutation
		S1594L	Missense_Mutation
		A198T	Missense_Mutation
		V252M	Missense_Mutation
		R153H	Missense_Mutation
		R1837H	Missense_Mutation
		R1837H	Missense_Mutation
		R103Q	Missense_Mutation
		E1251K	Missense_Mutation
		V1071M	Missense_Mutation
		V301M	Missense_Mutation
		V301M	Missense_Mutation
		R717C	Missense_Mutation
		T514M	Missense_Mutation
		R1546C	Missense_Mutation
		R969W	Missense_Mutation
		R2150C	Missense_Mutation
		N176S	Missense_Mutation
		P36L	Missense_Mutation
		V24M	Missense_Mutation
		P2051S	Missense_Mutation
		P1520L	Missense_Mutation
		P742L	Missense_Mutation
		D1931V	Missense_Mutation
		R2022C	Missense_Mutation
		P1317T	Missense_Mutation
		R1242H	Missense_Mutation
		R1242H	Missense_Mutation
		R1050Q	Missense_Mutation
		L1658P	Missense_Mutation
		V546M	Missense_Mutation
		V546M	Missense_Mutation
		T177A	Missense_Mutation
		L1271M	Missense_Mutation
		A1020T	Missense_Mutation
		E1208A	Missense_Mutation
		A2138T	Missense_Mutation
		P2046Q	Missense_Mutation
		R2065S	Missense_Mutation
		R2065S	Missense_Mutation
		C959Y	Missense_Mutation
		V508M	Missense_Mutation
		D1530Y	Missense_Mutation
		S1335N	Missense_Mutation
		R2078W	Missense_Mutation
		A1549V	Missense_Mutation
		A1549V	Missense_Mutation
		V1782A	Missense_Mutation
		E472K	Missense_Mutation
		R441Q	Missense_Mutation
		V432A	Missense_Mutation
		V523A	Missense_Mutation
		K1965T	Missense_Mutation
		D1860N	Missense_Mutation
		E403D	Missense_Mutation
		S96T	Missense_Mutation
		R578S	Missense_Mutation
		R1036Q	Missense_Mutation
		R332C	Missense_Mutation
		R1667C	Missense_Mutation
		D543N	Missense_Mutation
		D1746G	Missense_Mutation
		A1847S	Missense_Mutation
		A1701T	Missense_Mutation
		A1701T	Missense_Mutation
		V1302I	Missense_Mutation
		C457Y	Missense_Mutation
		G501S	Missense_Mutation
		G451C	Missense_Mutation
		R1848C	Missense_Mutation
		R1619H	Missense_Mutation
		R1998C	Missense_Mutation
		T540M	Missense_Mutation
		T540M	Missense_Mutation
		P690Q	Missense_Mutation
		D1823N	Missense_Mutation
		R1006H	Missense_Mutation
		R75Q	Missense_Mutation
		V1659I	Missense_Mutation
		V1659I	Missense_Mutation
		G1116D	Missense_Mutation
		A1846T	Missense_Mutation
		Y1106C	Missense_Mutation
		A34E	Missense_Mutation
		A2286T	Missense_Mutation
		A1884T	Missense_Mutation
		A1884T	Missense_Mutation
		P779S	Missense_Mutation
		G1872A	Missense_Mutation
		V322M	Missense_Mutation
		P1303T	Missense_Mutation
		E2250K	Missense_Mutation
		E2250K	Missense_Mutation
		E2250K	Missense_Mutation
		N1588H	Missense_Mutation
		R1669C	Missense_Mutation
		A2190V	Missense_Mutation
		A2190V	Missense_Mutation
		A520T	Missense_Mutation
		P926S	Missense_Mutation
		N410D	Missense_Mutation
		R2080W	Missense_Mutation
		R2080W	Missense_Mutation
		R2080W	Missense_Mutation
		R12_R13dup	In_Frame_Ins
		R1571W	Missense_Mutation
		A459T	Missense_Mutation
		P684L	Missense_Mutation
		G1101D	Missense_Mutation
		A1913V	Missense_Mutation
		A1913V	Missense_Mutation
		R1589Q	Missense_Mutation
		V1686M	Missense_Mutation
		G1135D	Missense_Mutation
		D1065G	Missense_Mutation
		R1694W	Missense_Mutation
		G746S	Missense_Mutation
		R2174W	Missense_Mutation
		R2174W	Missense_Mutation
		R1510C	Missense_Mutation
		D1774N	Missense_Mutation
		G2155E	Missense_Mutation
		D1122N	Missense_Mutation
		E1618K	Missense_Mutation
		V2011I	Missense_Mutation
		E535K	Missense_Mutation
		R969Q	Missense_Mutation
		L2160M	Missense_Mutation
		A2224T	Missense_Mutation
		P205S	Missense_Mutation
		V1762M	Missense_Mutation
		R1309C	Missense_Mutation
		R578H	Missense_Mutation
		C1277S	Missense_Mutation
		E1670K	Missense_Mutation
		E1670K	Missense_Mutation
		C1222Y	Missense_Mutation
		A1043T	Missense_Mutation
		A132V	Missense_Mutation
		P970S	Missense_Mutation
		N1118S	Missense_Mutation
		H2217R	Missense_Mutation
		P1303L	Missense_Mutation
		R517M	Missense_Mutation
		G385R	Missense_Mutation
		A1290V	Missense_Mutation
		A1290V	Missense_Mutation
		C1799W	Missense_Mutation
		G614S	Missense_Mutation
		R1031H	Missense_Mutation
		L2050I	Missense_Mutation
		S2228R	Missense_Mutation
		G595S	Missense_Mutation
		R1895C	Missense_Mutation
		S626N	Missense_Mutation
		D561G	Missense_Mutation
		G519V	Missense_Mutation
		Q94H	Missense_Mutation
		C1433Y	Missense_Mutation
		V1952M	Missense_Mutation
		C988R	Missense_Mutation
		A1314T	Missense_Mutation
		A1314T	Missense_Mutation
		Q923P	Missense_Mutation
		A815V	Missense_Mutation
		S1320L	Missense_Mutation
		G1165S	Missense_Mutation
		R728H	Missense_Mutation
		R785H	Missense_Mutation
		D1814N	Missense_Mutation
		H361N	Missense_Mutation
		P263H	Missense_Mutation
		A2129T	Missense_Mutation
		E1618A	Missense_Mutation
		R785C	Missense_Mutation
		E1576K	Missense_Mutation
		P381L	Missense_Mutation
		A198V	Missense_Mutation
		R1285C	Missense_Mutation
		A2146T	Missense_Mutation
		G2068R	Missense_Mutation
		G2068R	Missense_Mutation
		R532H	Missense_Mutation
		A979T	Missense_Mutation
		A2146V	Missense_Mutation
		R1262H	Missense_Mutation
		R2150H	Missense_Mutation
		G1030R	Missense_Mutation
		R156Q	Missense_Mutation
		R558C	Missense_Mutation
		C1826R	Missense_Mutation
		P69S	Missense_Mutation
		A1278G	Missense_Mutation
		P713H	Missense_Mutation
		G305V	Missense_Mutation
		S732N	Missense_Mutation
		P2247T	Missense_Mutation
		R9C	Missense_Mutation
		R11H	Missense_Mutation
		S1984R	Missense_Mutation
		P2208S	Missense_Mutation
		C419Y	Missense_Mutation
		S1970N	Missense_Mutation
		Q1699H	Missense_Mutation
		A963T	Missense_Mutation
		A957S	Missense_Mutation
		L1431M	Missense_Mutation
		L1233I	Missense_Mutation
		V371A	Missense_Mutation
		C1488Y	Missense_Mutation
		P2008S	Missense_Mutation
		V1514M	Missense_Mutation
		E890K	Missense_Mutation
		G953S	Missense_Mutation
		C1372R	Missense_Mutation
		Q2194P	Missense_Mutation
		P794S	Missense_Mutation
		G519D	Missense_Mutation
		A1127T	Missense_Mutation
		R2065M	Missense_Mutation
		G1679C	Missense_Mutation
		P41H	Missense_Mutation
		L972I	Missense_Mutation
		P2008Q	Missense_Mutation
		P553T	Missense_Mutation
		D1969Y	Missense_Mutation
		S1502N	Missense_Mutation
		D1746N	Missense_Mutation
		I450V	Missense_Mutation
		Y604C	Missense_Mutation
		C643R	Missense_Mutation
		R13del	In_Frame_Del
		H556N	Missense_Mutation
		S157R	Missense_Mutation
		G726A	Missense_Mutation
		P2030L	Missense_Mutation
		D847A	Missense_Mutation
		F270L	Missense_Mutation
		R1568L	Missense_Mutation
		C93F	Missense_Mutation
		A1777V	Missense_Mutation
		E1491D	Missense_Mutation
		L33dup	In_Frame_Ins
		L1674I	Missense_Mutation
		R1834W	Missense_Mutation
		R1291C	Missense_Mutation
		P553S	Missense_Mutation
		R113Q	Missense_Mutation
		G2147S	Missense_Mutation
		R2207Q	Missense_Mutation
		G974R	Missense_Mutation
		R1893Q	Missense_Mutation
		C1826F	Missense_Mutation
		T272M	Missense_Mutation
		T272M	Missense_Mutation
		R1667H	Missense_Mutation
		R1669H	Missense_Mutation
		T411M	Missense_Mutation
		S1594L	Missense_Mutation
		A198T	Missense_Mutation
		R1546C	Missense_Mutation
		P742L	Missense_Mutation
		D1931V	Missense_Mutation
		D1931V	Missense_Mutation
		Q1244H	Missense_Mutation
		P1317T	Missense_Mutation
		R1242H	Missense_Mutation
		A512T	Missense_Mutation
		R1050Q	Missense_Mutation
		A1980T	Missense_Mutation
		L1658P	Missense_Mutation
		V546M	Missense_Mutation
		T177A	Missense_Mutation
		L1271M	Missense_Mutation
		A1020T	Missense_Mutation
		E1208A	Missense_Mutation
		A2138T	Missense_Mutation
		R2065S	Missense_Mutation
		C959Y	Missense_Mutation
		V508M	Missense_Mutation
		R2078W	Missense_Mutation
		A1549V	Missense_Mutation
		V1782A	Missense_Mutation
		E472K	Missense_Mutation
		R441Q	Missense_Mutation
		V432A	Missense_Mutation
		V523A	Missense_Mutation
		R578S	Missense_Mutation
		R1036Q	Missense_Mutation
		R332C	Missense_Mutation
		R1667C	Missense_Mutation
		D1746G	Missense_Mutation
		V1302I	Missense_Mutation
		C457Y	Missense_Mutation
		G501S	Missense_Mutation
		G451C	Missense_Mutation
		R1848C	Missense_Mutation
		R1560P	Missense_Mutation
		A1833T	Missense_Mutation
		R1851C	Missense_Mutation
		R1291C	Missense_Mutation
		R1201C	Missense_Mutation
		R1915H	Missense_Mutation
		G2112S	Missense_Mutation
		P553S	Missense_Mutation
		R113Q	Missense_Mutation
		G2147S	Missense_Mutation
		R1076C	Missense_Mutation
		R2207Q	Missense_Mutation
		L1519P	Missense_Mutation
		L33del	In_Frame_Del
		G974R	Missense_Mutation
		R1231C	Missense_Mutation
		R449H	Missense_Mutation
		T272M	Missense_Mutation
		R1667H	Missense_Mutation
		P777L	Missense_Mutation
		P777L	Missense_Mutation
		D139N	Missense_Mutation
		R1201H	Missense_Mutation
		R1669H	Missense_Mutation
		R1669H	Missense_Mutation
		R1325H	Missense_Mutation
		R1510H	Missense_Mutation
		T411M	Missense_Mutation
		A399T	Missense_Mutation
		A399T	Missense_Mutation
		G707D	Missense_Mutation
		D217N	Missense_Mutation
		R1231H	Missense_Mutation
		R1785H	Missense_Mutation
		S1594L	Missense_Mutation
		A198T	Missense_Mutation
		V252M	Missense_Mutation
		R103Q	Missense_Mutation
		E1251K	Missense_Mutation
		V1071M	Missense_Mutation
		V301M	Missense_Mutation
		T384M	Missense_Mutation
		R1546C	Missense_Mutation
		R969W	Missense_Mutation
		R2150C	Missense_Mutation
		V24M	Missense_Mutation
		P1520L	Missense_Mutation
		P742L	Missense_Mutation
		D1931V	Missense_Mutation
		Q1244H	Missense_Mutation
		P1317T	Missense_Mutation
		R1242H	Missense_Mutation
		A512T	Missense_Mutation
		R1050Q	Missense_Mutation
		A1980T	Missense_Mutation
		L1658P	Missense_Mutation
		V546M	Missense_Mutation
		V546M	Missense_Mutation
		T177A	Missense_Mutation
		L1271M	Missense_Mutation
		A1020T	Missense_Mutation
		E1208A	Missense_Mutation
		A2138T	Missense_Mutation
		P2046Q	Missense_Mutation
		R2065S	Missense_Mutation
		C959Y	Missense_Mutation
		V508M	Missense_Mutation
		D1530Y	Missense_Mutation
		S1335N	Missense_Mutation
		R2078W	Missense_Mutation
		A1549V	Missense_Mutation
		V1782A	Missense_Mutation
		E472K	Missense_Mutation
		R441Q	Missense_Mutation
		V432A	Missense_Mutation
		V523A	Missense_Mutation
		K1965T	Missense_Mutation
		D1860N	Missense_Mutation
		E403D	Missense_Mutation
		S96T	Missense_Mutation
		R578S	Missense_Mutation
		R1036Q	Missense_Mutation
		R332C	Missense_Mutation
		R1667C	Missense_Mutation
		D543N	Missense_Mutation
		D1746G	Missense_Mutation
		R1396S	Missense_Mutation
		A1847S	Missense_Mutation
		A1701T	Missense_Mutation
		V1302I	Missense_Mutation
		C457Y	Missense_Mutation
		G501S	Missense_Mutation
		G451C	Missense_Mutation
		R1848C	Missense_Mutation
		R1619H	Missense_Mutation
		A1833T	Missense_Mutation
		R1998C	Missense_Mutation
		T540M	Missense_Mutation
		P690Q	Missense_Mutation
		L2292F	Missense_Mutation
		D1823N	Missense_Mutation
		R1006H	Missense_Mutation
		A1651T	Missense_Mutation
		L124I	Missense_Mutation
		R75Q	Missense_Mutation
		V1659I	Missense_Mutation
		G1116D	Missense_Mutation
		L1532P	Missense_Mutation
		A1846T	Missense_Mutation
		Y1106C	Missense_Mutation
		A34E	Missense_Mutation
		W1003R	Missense_Mutation
		A2286T	Missense_Mutation
		A1884T	Missense_Mutation
		P779S	Missense_Mutation
		G1872A	Missense_Mutation
		V322M	Missense_Mutation
		P1303T	Missense_Mutation
		E2250K	Missense_Mutation
		E2250K	Missense_Mutation
		N1588H	Missense_Mutation
		A2190V	Missense_Mutation
		G481S	Missense_Mutation
		R2080W	Missense_Mutation
		A1913V	Missense_Mutation
		V1686M	Missense_Mutation
		G1135D	Missense_Mutation
		D1065G	Missense_Mutation
		R1694W	Missense_Mutation
		R2174W	Missense_Mutation
		G2155E	Missense_Mutation
		R969Q	Missense_Mutation
		P205S	Missense_Mutation
		V1762M	Missense_Mutation
		R1309C	Missense_Mutation
		R578H	Missense_Mutation
		C1277S	Missense_Mutation
		E1670K	Missense_Mutation
		R1540H	Missense_Mutation
		C1222Y	Missense_Mutation
		A1043T	Missense_Mutation
		A132V	Missense_Mutation
		P970S	Missense_Mutation
		N1118S	Missense_Mutation
		H2217R	Missense_Mutation
		P1303L	Missense_Mutation
		R517M	Missense_Mutation
		G385R	Missense_Mutation
		A1290V	Missense_Mutation
		C1799W	Missense_Mutation
		P2045H	Missense_Mutation
		G614S	Missense_Mutation
		R1031H	Missense_Mutation
		L2050I	Missense_Mutation
		S2228R	Missense_Mutation
		G595S	Missense_Mutation
		P2108L	Missense_Mutation
		S626N	Missense_Mutation
		D561G	Missense_Mutation
		G519V	Missense_Mutation
		Q94H	Missense_Mutation
		P1633L	Missense_Mutation
		L175P	Missense_Mutation
		C1433Y	Missense_Mutation
		V1952M	Missense_Mutation
		C988R	Missense_Mutation
		A1314T	Missense_Mutation
		Q923P	Missense_Mutation
		A815V	Missense_Mutation
		S1320L	Missense_Mutation
		V1470G	Missense_Mutation
		G595D	Missense_Mutation
		D1814N	Missense_Mutation
		H361N	Missense_Mutation
		P263H	Missense_Mutation
		C285Y	Missense_Mutation
		A2129T	Missense_Mutation
		E1618A	Missense_Mutation
		R785C	Missense_Mutation
		E1576K	Missense_Mutation
		P381L	Missense_Mutation
		G70D	Missense_Mutation
		G89D	Missense_Mutation
		R1242H	Missense_Mutation
		R1851C	Missense_Mutation
		R113Q	Missense_Mutation
		G2090A	Missense_Mutation
		R1669H	Missense_Mutation
		A2138T	Missense_Mutation
		C959Y	Missense_Mutation
		V523A	Missense_Mutation
		G501S	Missense_Mutation
		G451C	Missense_Mutation
		R1848C	Missense_Mutation
		R1998C	Missense_Mutation
		A2286T	Missense_Mutation
		A1884T	Missense_Mutation
	Colorectal Adenocarcinoma	P695Rfs*165	Frame_Shift_Del
		T1098Pfs*174	Frame_Shift_Del
		T1098Pfs*174	Frame_Shift_Del
		A1802Lfs*23	Frame_Shift_Del
		P42Lfs*194	Frame_Shift_Del
		C1344Vfs*76	Frame_Shift_Del
		C43Lfs*32	Frame_Shift_Ins
		T250Hfs*122	Frame_Shift_Del
		X398_splice	Splice_Site
		A1802Gfs*24	Frame_Shift_Ins
		L1976Yfs*36	Frame_Shift_Del
		T250Hfs*122	Frame_Shift_Del
		X398_splice	Splice_Site
		A1802Gfs*24	Frame_Shift_Ins
		R544H	Missense_Mutation
		P2311L	Missense_Mutation
		R587H	Missense_Mutation
		A885T	Missense_Mutation
		R1893Q	Missense_Mutation
		C1826F	Missense_Mutation
		R449H	Missense_Mutation
		D139N	Missense_Mutation
		T577I	Missense_Mutation
		R110C	Missense_Mutation
		T294M	Missense_Mutation
		R1669H	Missense_Mutation
		R1669H	Missense_Mutation
		R1837H	Missense_Mutation
		R207H	Missense_Mutation
		L1978M	Missense_Mutation
		R717C	Missense_Mutation
		R2078W	Missense_Mutation
		A2321T	Missense_Mutation
		C1126R	Missense_Mutation
		G801S	Missense_Mutation
		V1659I	Missense_Mutation
		P2165H	Missense_Mutation
		A1549T	Missense_Mutation
		A1649V	Missense_Mutation
		R1570H	Missense_Mutation
		R1848H	Missense_Mutation
		G1494S	Missense_Mutation
		R578H	Missense_Mutation
		P2180H	Missense_Mutation
		R1915C	Missense_Mutation
		L119P	Missense_Mutation
		R1031H	Missense_Mutation
		G670D	Missense_Mutation
		R1895C	Missense_Mutation
		G1631E	Missense_Mutation
		L1634P	Missense_Mutation
		R785H	Missense_Mutation
		C1417Y	Missense_Mutation
		G840W	Missense_Mutation
		Y1021H	Missense_Mutation
		A734T	Missense_Mutation
		R592C	Missense_Mutation
		N232S	Missense_Mutation
		Q231K	Missense_Mutation
		R544C	Missense_Mutation
		P2046Q	Missense_Mutation
		D1530Y	Missense_Mutation
		S1335N	Missense_Mutation
		K1965T	Missense_Mutation
		D1860N	Missense_Mutation
		E403D	Missense_Mutation
		D543N	Missense_Mutation
		R544H	Missense_Mutation
		P2311L	Missense_Mutation
		P122S	Missense_Mutation
		R587H	Missense_Mutation
		C1826F	Missense_Mutation
		R449H	Missense_Mutation
		T294M	Missense_Mutation
		R1669H	Missense_Mutation
		R207H	Missense_Mutation
		L1978M	Missense_Mutation
		R1627W	Missense_Mutation
		L1431P	Missense_Mutation
		C1428Y	Missense_Mutation
		A2321T	Missense_Mutation
		C1126R	Missense_Mutation
		G801S	Missense_Mutation
		P2165H	Missense_Mutation
		A1549T	Missense_Mutation
		R1570H	Missense_Mutation
		R1848H	Missense_Mutation
		G1494S	Missense_Mutation
		R578H	Missense_Mutation
		P2180H	Missense_Mutation
		R1915C	Missense_Mutation
		L119P	Missense_Mutation
		G670D	Missense_Mutation
		R1895C	Missense_Mutation
		G1631E	Missense_Mutation
		L1634P	Missense_Mutation
		R785H	Missense_Mutation
		C1417Y	Missense_Mutation
		C1500Y	Missense_Mutation
		R1694Q	Missense_Mutation
		R1785H	Missense_Mutation
		D2171N	Missense_Mutation
		D471Y	Missense_Mutation
		E1576K	Missense_Mutation
		V1935M	Missense_Mutation
		NOTCH3 intragenic	fusion
		G2035Vfs*50	Frame_Shift_Del
		G2035Vfs*50	Frame_Shift_Del
		G2035Rfs*60	Frame_Shift_Ins
		A1802Lfs*23	Frame_Shift_Del
		A1802Lfs*23	Frame_Shift_Del
		P42Lfs*194	Frame_Shift_Del
		G2068Rfs*27	Frame_Shift_Ins
		X1890_splice	Splice_Site
		T250Dfs*10	Frame_Shift_Ins
		E1924*	Nonsense_Mutation
		T1724Rfs*18	Frame_Shift_Del
		Q1260*	Nonsense_Mutation
		X1972_splice	Splice_Region
		P2153Lfs*11	Frame_Shift_Del
		X1240_splice	Splice_Region
		X614_splice	Splice_Region
		X1972_splice	Splice_Region
		X1972_splice	Splice_Region
		Q803*	Nonsense_Mutation
		X40_splice	Splice_Region
		X1240_splice	Splice_Region
		X1280_splice	Splice_Region
		G2112S	Missense_Mutation
		E166K	Missense_Mutation
		A2087T	Missense_Mutation
		S1542L	Missense_Mutation
		A1607T	Missense_Mutation
		R680C	Missense_Mutation
		D2103N	Missense_Mutation
		A1608T	Missense_Mutation
		R1006C	Missense_Mutation
		D239N	Missense_Mutation
		R1667H	Missense_Mutation
		R1667H	Missense_Mutation
		D1477N	Missense_Mutation
		R728C	Missense_Mutation
		L2043F	Missense_Mutation
		R332H	Missense_Mutation
		R1669H	Missense_Mutation
		A1701V	Missense_Mutation
		E1203K	Missense_Mutation
		V252M	Missense_Mutation
		R2234H	Missense_Mutation
		R1873H	Missense_Mutation
		V1071M	Missense_Mutation
		T384M	Missense_Mutation
		V159M	Missense_Mutation
		R2022H	Missense_Mutation
		G1228R	Missense_Mutation
		D2171N	Missense_Mutation
		D2171N	Missense_Mutation
		D316N	Missense_Mutation
		R1546H	Missense_Mutation
		R441Q	Missense_Mutation
		R441Q	Missense_Mutation
		R332C	Missense_Mutation
		D1823N	Missense_Mutation
		D1823N	Missense_Mutation
		V1659I	Missense_Mutation
		E2250K	Missense_Mutation
		R1669C	Missense_Mutation
		A2190V	Missense_Mutation
		R1785C	Missense_Mutation
		R2080W	Missense_Mutation
		R2080W	Missense_Mutation
		V1686M	Missense_Mutation
		V1686M	Missense_Mutation
		E2219K	Missense_Mutation
		R607C	Missense_Mutation
		R1544H	Missense_Mutation
		D847N	Missense_Mutation
		R1143C	Missense_Mutation
		R1076H	Missense_Mutation
		V656M	Missense_Mutation
		R1630W	Missense_Mutation
		G1105D	Missense_Mutation
		A2070V	Missense_Mutation
		A2070V	Missense_Mutation
		G438R	Missense_Mutation
		R2009Q	Missense_Mutation
		R182C	Missense_Mutation
		G1494S	Missense_Mutation
		V1762M	Missense_Mutation
		C1222Y	Missense_Mutation
		R1731W	Missense_Mutation
		R717H	Missense_Mutation
		A198V	Missense_Mutation
		A2146V	Missense_Mutation
		A734T	Missense_Mutation
		R558C	Missense_Mutation
		C1182Y	Missense_Mutation
		V255I	Missense_Mutation
		V255I	Missense_Mutation
		R1325C	Missense_Mutation
		C516Y	Missense_Mutation
		Q1889R	Missense_Mutation
		G179S	Missense_Mutation
		Y1069H	Missense_Mutation
		E1999D	Missense_Mutation
		H1877Y	Missense_Mutation
		M1722T	Missense_Mutation
		R1857Q	Missense_Mutation
		L1515F	Missense_Mutation
		P23H	Missense_Mutation
		C933S	Missense_Mutation
		C549R	Missense_Mutation
		V1123M	Missense_Mutation
		C1119Y	Missense_Mutation
		A1718G	Missense_Mutation
		C921Y	Missense_Mutation
		E2250A	Missense_Mutation
		R640H	Missense_Mutation
		R133S	Missense_Mutation
		C435R	Missense_Mutation
		E1743D	Missense_Mutation
		D1781N	Missense_Mutation
		Y2211C	Missense_Mutation
		P652S	Missense_Mutation
		C1392G	Missense_Mutation
		L1419P	Missense_Mutation
		R2234C	Missense_Mutation
		P2176H	Missense_Mutation
		I1820T	Missense_Mutation
		A1802S	Missense_Mutation
		R169S	Missense_Mutation
		V1470A	Missense_Mutation
		G2081D	Missense_Mutation
		P1254T	Missense_Mutation
		R1014C	Missense_Mutation
		P2143T	Missense_Mutation
	Colorectal Carcinoma Other	D1530N	Missense_Mutation
	Medullary Carcinoma of the Colon	G2035Vfs*50	Frame_Shift_Del
		P695Rfs*165	Frame_Shift_Del
		G2035Rfs*60	Frame_Shift_Ins
		G2035Rfs*60	Frame_Shift_Ins
		K2069Rfs*16	Frame_Shift_Del
		E1711*	Frame_Shift_Ins
		C440Afs*11	Frame_Shift_Del
		E1711*	Frame_Shift_Ins
		L1519P	Missense_Mutation
		R1231C	Missense_Mutation
		A1529T	Missense_Mutation
		R1851H	Missense_Mutation
		C1315Y	Missense_Mutation
		R1837C	Missense_Mutation
		P1280S	Missense_Mutation
		R110S	Missense_Mutation
		M1903I	Missense_Mutation
		P774H	Missense_Mutation
		L1140I	Missense_Mutation
		Q1772H	Missense_Mutation
		C1324Y	Missense_Mutation
		C1315Y	Missense_Mutation
	Mucinous Adenocarcinoma of the Colon and Rectum	G2035Vfs*50	Frame_Shift_Del
		G2035Rfs*60	Frame_Shift_Ins
		G2035Rfs*60	Frame_Shift_Ins
		A1802Gfs*8	Frame_Shift_Ins
		P1317Qfs*103	Frame_Shift_Del
		T250Hfs*122	Frame_Shift_Del
		X398_splice	Splice_Site
		G1318Rfs*245	Frame_Shift_Ins
		A102T	Missense_Mutation
		V2021M	Missense_Mutation
		E1566K	Missense_Mutation
		R635H	Missense_Mutation
		R1570C	Missense_Mutation
		R163Q	Missense_Mutation
		V1141M	Missense_Mutation
		V1656A	Missense_Mutation
		V1617A	Missense_Mutation
		A1649V	Missense_Mutation
		R54H	Missense_Mutation
		R141H	Missense_Mutation
		R578C	Missense_Mutation
		R1291H	Missense_Mutation
		R1748H	Missense_Mutation
		A1651D	Missense_Mutation
		C1250R	Missense_Mutation
		A26V	Missense_Mutation
		S16L	Missense_Mutation
		A1829V	Missense_Mutation
		R1915H	Missense_Mutation
		L33del	In_Frame_Del
		R1570C	Missense_Mutation
		R163Q	Missense_Mutation
		V1141M	Missense_Mutation
		V1656A	Missense_Mutation
		V1617A	Missense_Mutation
		P695L	Missense_Mutation
		G1105D	Missense_Mutation
		V1141M	Missense_Mutation
		A1649V	Missense_Mutation
		R1915H	Missense_Mutation
		D1477N	Missense_Mutation
	Rectal Adenocarcinoma	P695Rfs*165	Frame_Shift_Del
		A2233Gfs*9	Frame_Shift_Ins
		G2035Rfs*60	Frame_Shift_Ins
		G2035Rfs*60	Frame_Shift_Ins
		G2035Rfs*60	Frame_Shift_Ins
		A1802Gfs*8	Frame_Shift_Ins
		A1802Gfs*8	Frame_Shift_Ins
		P1317Qfs*103	Frame_Shift_Del
		G1105Afs*167	Frame_Shift_Del
		P42Lfs*194	Frame_Shift_Del
		P42Lfs*194	Frame_Shift_Del
		P42Lfs*194	Frame_Shift_Del
		E2124Rfs*25	Frame_Shift_Del
		C1344Vfs*76	Frame_Shift_Del
		P2231Qfs*15	Frame_Shift_Del
		P2231Qfs*15	Frame_Shift_Del
		C87Vfs*149	Frame_Shift_Del
		A38Gfs*37	Frame_Shift_Ins
		X1788_splice	Splice_Site
		P695Rfs*165	Frame_Shift_Del
		P2231Qfs*15	Frame_Shift_Del
		P695Rfs*165	Frame_Shift_Del
		A2233Gfs*9	Frame_Shift_Ins
		G2035Rfs*60	Frame_Shift_Ins
		P1317Qfs*103	Frame_Shift_Del
		G1105Afs*167	Frame_Shift_Del
		E2124Rfs*25	Frame_Shift_Del
		C1344Vfs*76	Frame_Shift_Del
		P2231Qfs*15	Frame_Shift_Del
		C87Vfs*149	Frame_Shift_Del
		A38Gfs*37	Frame_Shift_Ins
		R1834W	Missense_Mutation
		E585K	Missense_Mutation
		G1779D	Missense_Mutation
		R2009W	Missense_Mutation
		R1902H	Missense_Mutation
		R1893Q	Missense_Mutation
		R332H	Missense_Mutation
		R153H	Missense_Mutation
		R1837H	Missense_Mutation
		R1014H	Missense_Mutation
		V159M	Missense_Mutation
		R592H	Missense_Mutation
		R1570C	Missense_Mutation
		R2022C	Missense_Mutation
		N208T	Missense_Mutation
		A1980T	Missense_Mutation
		S492R	Missense_Mutation
		R544C	Missense_Mutation
		V546M	Missense_Mutation
		P695L	Missense_Mutation
		R1036Q	Missense_Mutation
		R1619C	Missense_Mutation
		A2289T	Missense_Mutation
		W1495L	Missense_Mutation
		P995L	Missense_Mutation
		D1823N	Missense_Mutation
		R1006H	Missense_Mutation
		G528C	Missense_Mutation
		E2250K	Missense_Mutation
		A1882T	Missense_Mutation
		A1729T	Missense_Mutation
		R2109Q	Missense_Mutation
		R1570H	Missense_Mutation
		S863L	Missense_Mutation
		R141H	Missense_Mutation
		T1152M	Missense_Mutation
		R1540C	Missense_Mutation
		C921G	Missense_Mutation
		V1762M	Missense_Mutation
		E1973D	Missense_Mutation
		E277A	Missense_Mutation
		F181V	Missense_Mutation
		G37W	Missense_Mutation
		P1636S	Missense_Mutation
		P1311L	Missense_Mutation
		L1498M	Missense_Mutation
		R1857W	Missense_Mutation
		G707S	Missense_Mutation
		A202V	Missense_Mutation
		E195V	Missense_Mutation
		R728H	Missense_Mutation
		R1526H	Missense_Mutation
		A198V	Missense_Mutation
		I397V	Missense_Mutation
		V409M	Missense_Mutation
		L2039M	Missense_Mutation
		P1284L	Missense_Mutation
		A1340T	Missense_Mutation
		Q865H	Missense_Mutation
		V2102M	Missense_Mutation
		E1042V	Missense_Mutation
		D1205N	Missense_Mutation
		G804C	Missense_Mutation
		F453S	Missense_Mutation
		D1481N	Missense_Mutation
		C1591Y	Missense_Mutation
		R1998H	Missense_Mutation
		R1014H	Missense_Mutation
		V159M	Missense_Mutation
		R592H	Missense_Mutation
		R2022C	Missense_Mutation
		N208T	Missense_Mutation
		S492R	Missense_Mutation
		S96T	Missense_Mutation
		R1619C	Missense_Mutation
		A2289T	Missense_Mutation
		W1495L	Missense_Mutation
		P995L	Missense_Mutation
		G1779D	Missense_Mutation
		R1998H	Missense_Mutation
		R1902H	Missense_Mutation
		R1893Q	Missense_Mutation
		R1667H	Missense_Mutation
		R1014H	Missense_Mutation
		V159M	Missense_Mutation
		R592H	Missense_Mutation
		N208T	Missense_Mutation
		S492R	Missense_Mutation
		R544C	Missense_Mutation
		P695L	Missense_Mutation
		R1036Q	Missense_Mutation
		R1619C	Missense_Mutation
		A2289T	Missense_Mutation
		W1495L	Missense_Mutation
		P995L	Missense_Mutation
		G528C	Missense_Mutation
		E2250K	Missense_Mutation
		A1882T	Missense_Mutation
		A1729T	Missense_Mutation
		R1570H	Missense_Mutation
		S863L	Missense_Mutation
		R1540C	Missense_Mutation
		C921G	Missense_Mutation
		V1762M	Missense_Mutation
		E1973D	Missense_Mutation
		E277A	Missense_Mutation
		F181V	Missense_Mutation
		G37W	Missense_Mutation
		P1636S	Missense_Mutation
		P1311L	Missense_Mutation
		L1498M	Missense_Mutation
		R1857W	Missense_Mutation
		G707S	Missense_Mutation
		A202V	Missense_Mutation
		E195V	Missense_Mutation
		S1907L	Missense_Mutation
		L1584V	Missense_Mutation
		R592H	Missense_Mutation
		NOTCH3 intragenic	fusion
		NOTCH3 intragenic	fusion
		NOTCH3-KIRREL2 Fusion	fusion
	Signet Ring Cell Adenocarcinoma of the Colon and Rectum	G386Wfs*4	Frame_Shift_Ins
		R717H	Missense_Mutation
Embryonal Tumor	Medulloblastoma	R1915H	Missense_Mutation
Endometrial Cancer	Uterine Carcinosarcoma/Uterine Malignant Mixed Mullerian Tumor	V1734I	Missense_Mutation
		T294M	Missense_Mutation
		V2011I	Missense_Mutation
		T294M	Missense_Mutation
		A880T	Missense_Mutation
		A1913V	Missense_Mutation
		V2011I	Missense_Mutation
		R1441L	Missense_Mutation
		P652T	Missense_Mutation
		S929N	Missense_Mutation
		NOTCH3-AKAP8 Fusion	fusion
		NOTCH3-AKAP8 Fusion	fusion
		NOTCH3-AKAP8 Fusion	fusion
		NOTCH3-ZNF30 Fusion	fusion
		COL5A3-NOTCH3 Fusion	fusion
	Uterine Clear Cell Carcinoma	E1618K	Missense_Mutation
		T1307M	Missense_Mutation
	Uterine Endometrioid Carcinoma	X651_splice	Splice_Site
		C43Lfs*32	Frame_Shift_Ins
		G1692Afs*13	Frame_Shift_Del
		G2035Vfs*50	Frame_Shift_Del
		G2035Rfs*60	Frame_Shift_Ins
		G2035Rfs*60	Frame_Shift_Ins
		G2035Rfs*60	Frame_Shift_Ins
		A1802Lfs*23	Frame_Shift_Del
		P1317Qfs*103	Frame_Shift_Del
		G1105Afs*167	Frame_Shift_Del
		X651_splice	Splice_Site
		P42Lfs*194	Frame_Shift_Del
		G2068Rfs*27	Frame_Shift_Ins
		K2069Rfs*16	Frame_Shift_Del
		C1344Vfs*76	Frame_Shift_Del
		C43Lfs*32	Frame_Shift_Ins
		T250Hfs*122	Frame_Shift_Del
		G1692Afs*13	Frame_Shift_Del
		G1318Rfs*245	Frame_Shift_Ins
		T250Dfs*10	Frame_Shift_Ins
		E2250Nfs*79	Frame_Shift_Del
		C720*	Nonsense_Mutation
		X40_splice	Splice_Site
		R1309Afs*111	Frame_Shift_Del
		P2222Wfs*24	Frame_Shift_Del
		X114_splice	Splice_Site
		R1915H	Missense_Mutation
		R110H	Missense_Mutation
		D217N	Missense_Mutation
		A818T	Missense_Mutation
		R141H	Missense_Mutation
		R1630W	Missense_Mutation
		D1122G	Missense_Mutation
		S2298I	Missense_Mutation
		R374Q	Missense_Mutation
		E510K	Missense_Mutation
		S1335C	Missense_Mutation
		R1560Q	Missense_Mutation
		G111S	Missense_Mutation
		N1894S	Missense_Mutation
		D45N	Missense_Mutation
		A102T	Missense_Mutation
		A102T	Missense_Mutation
		A980T	Missense_Mutation
		A980T	Missense_Mutation
		R1915H	Missense_Mutation
		E362K	Missense_Mutation
		E362K	Missense_Mutation
		E2268K	Missense_Mutation
		E1982K	Missense_Mutation
		R75W	Missense_Mutation
		S1542L	Missense_Mutation
		L1519P	Missense_Mutation
		A1216T	Missense_Mutation
		A1216T	Missense_Mutation
		R1893Q	Missense_Mutation
		R1893Q	Missense_Mutation
		R1893Q	Missense_Mutation
		T575M	Missense_Mutation
		R449H	Missense_Mutation
		D1477N	Missense_Mutation
		D887N	Missense_Mutation
		R110H	Missense_Mutation
		R1895H	Missense_Mutation
		R1895H	Missense_Mutation
		A1216V	Missense_Mutation
		G373S	Missense_Mutation
		D217N	Missense_Mutation
		D217N	Missense_Mutation
		D217N	Missense_Mutation
		A906T	Missense_Mutation
		R1834Q	Missense_Mutation
		D1530N	Missense_Mutation
		A818T	Missense_Mutation
		V1141M	Missense_Mutation
		V546M	Missense_Mutation
		V546M	Missense_Mutation
		R332C	Missense_Mutation
		R1848C	Missense_Mutation
		T540M	Missense_Mutation
		A1651T	Missense_Mutation
		L1654P	Missense_Mutation
		E2250K	Missense_Mutation
		R1050W	Missense_Mutation
		R2080W	Missense_Mutation
		R427H	Missense_Mutation
		D1603N	Missense_Mutation
		T2270M	Missense_Mutation
		R680H	Missense_Mutation
		G746S	Missense_Mutation
		R141H	Missense_Mutation
		R141H	Missense_Mutation
		S2298I	Missense_Mutation
		R1981H	Missense_Mutation
		R374Q	Missense_Mutation
		R374Q	Missense_Mutation
		E510K	Missense_Mutation
		S1335C	Missense_Mutation
		V1016I	Missense_Mutation
		R1560Q	Missense_Mutation
		G111S	Missense_Mutation
		N1894S	Missense_Mutation
		D45N	Missense_Mutation
		R421C	Missense_Mutation
		P203H	Missense_Mutation
		D1811V	Missense_Mutation
		A2224T	Missense_Mutation
		R806Q	Missense_Mutation
		R1483H	Missense_Mutation
		R1483H	Missense_Mutation
		A327S	Missense_Mutation
		A334T	Missense_Mutation
		R1571Q	Missense_Mutation
		L1153M	Missense_Mutation
		Q923H	Missense_Mutation
		D623N	Missense_Mutation
		G140E	Missense_Mutation
		G209R	Missense_Mutation
		D1454del	In_Frame_Del
		P2261H	Missense_Mutation
		R133H	Missense_Mutation
		G91D	Missense_Mutation
		E510A	Missense_Mutation
		C749Y	Missense_Mutation
		G861S	Missense_Mutation
		A1996V	Missense_Mutation
		R1731W	Missense_Mutation
		R558H	Missense_Mutation
		G1482D	Missense_Mutation
		P572H	Missense_Mutation
		R2237W	Missense_Mutation
		L1755P	Missense_Mutation
		F383L	Missense_Mutation
		A2303V	Missense_Mutation
		G1551S	Missense_Mutation
		P115S	Missense_Mutation
		Y529H	Missense_Mutation
		P2215T	Missense_Mutation
		R2109W	Missense_Mutation
		A818V	Missense_Mutation
		C338R	Missense_Mutation
		R728H	Missense_Mutation
		P2297T	Missense_Mutation
		E195D	Missense_Mutation
		P1267H	Missense_Mutation
		G406D	Missense_Mutation
		P1521S	Missense_Mutation
		C666Y	Missense_Mutation
		C579Y	Missense_Mutation
		A2233V	Missense_Mutation
		A1340V	Missense_Mutation
		P23A	Missense_Mutation
		F833C	Missense_Mutation
		P965H	Missense_Mutation
	Uterine Serous Carcinoma/Uterine Papillary Serous Carcinoma	L989Pfs*45	Frame_Shift_Del
		NOTCH3-BRD4 Fusion	fusion
		NOTCH3-BRD4 Fusion	fusion
		P1299L	Missense_Mutation
		G1113S	Missense_Mutation
		P1299L	Missense_Mutation
		D238H	Missense_Mutation
		E195K	Missense_Mutation
		E1429K	Missense_Mutation
		S1292C	Missense_Mutation
		R90C	Missense_Mutation
		P2198A	Missense_Mutation
		NOTCH3 intragenic	fusion
		NOTCH3 intragenic	fusion
		NOTCH3 intragenic	fusion
		NOTCH3-PRKCZ Fusion	fusion
		KLF1-NOTCH3 Fusion	fusion
	Uterine Undifferentiated Carcinoma	R1201H	Missense_Mutation
Esophageal Carcinoma	Esophageal Adenosquamous Carcinoma	L1592R	Missense_Mutation
	Esophageal Carcinoma Other	D139N	Missense_Mutation
	Esophageal Squamous Cell Carcinoma	R487*	Nonsense_Mutation
		A1802Gfs*8	Frame_Shift_Ins
		Q279*	Nonsense_Mutation
		C82Vfs*154	Frame_Shift_Del
		X1631_splice	Splice_Region
		A40Sfs*35	Frame_Shift_Ins
		X460_splice	Splice_Site
		H1753Ifs*15	Frame_Shift_Del
		P1623Rfs*25	Frame_Shift_Del
		X1734_splice	Splice_Region
		X536_splice	Splice_Site
		C1033*	Nonsense_Mutation
		C1164*	Nonsense_Mutation
		X931_splice	Splice_Site
		P23Tfs*52	Frame_Shift_Ins
		C1202*	Nonsense_Mutation
		G406Afs*18	Frame_Shift_Del
		D1398Gfs*23	Frame_Shift_Ins
		Y641*	Nonsense_Mutation
		L772Sfs*88	Frame_Shift_Del
		L1660Cfs*17	Frame_Shift_Del
		R153H	Missense_Mutation
		V656A	Missense_Mutation
		R1669C	Missense_Mutation
		E467K	Missense_Mutation
		D116Y	Missense_Mutation
		A1963G	Missense_Mutation
		V371M	Missense_Mutation
		D1423G	Missense_Mutation
		G2029E	Missense_Mutation
		S2107C	Missense_Mutation
		C1193F	Missense_Mutation
		C379S	Missense_Mutation
		C1126S	Missense_Mutation
		H1870N	Missense_Mutation
		H1877N	Missense_Mutation
		C377Y	Missense_Mutation
		G305C	Missense_Mutation
		N1115S	Missense_Mutation
		E434Q	Missense_Mutation
		C428S	Missense_Mutation
		X1048_splice	Splice_Site
		Y423_E429del	In_Frame_Del
Esophagogastric Cancer	Adenocarcinoma of the Gastroesophageal Junction	L1452V	Missense_Mutation
		A1775T	Missense_Mutation
		L1452V	Missense_Mutation
		C395Y	Missense_Mutation
	Esophageal Adenocarcinoma	K2069Rfs*16	Frame_Shift_Del
		R449C	Missense_Mutation
		D543V	Missense_Mutation
		R1851C	Missense_Mutation
		A2190V	Missense_Mutation
		R449C	Missense_Mutation
		D543V	Missense_Mutation
		L972V	Missense_Mutation
		R427H	Missense_Mutation
		D1163Y	Missense_Mutation
		E1840K	Missense_Mutation
		T272M	Missense_Mutation
		R1570C	Missense_Mutation
		R427C	Missense_Mutation
		C629F	Missense_Mutation
		R1371C	Missense_Mutation
		NOTCH3 intragenic	fusion
		SLC1A6-NOTCH3 Fusion	fusion
		SLC1A6-NOTCH3 Fusion	fusion
	Esophagogastric Adenocarcinoma	P1299L	Missense_Mutation
		A354T	Missense_Mutation
	Intestinal Type Stomach Adenocarcinoma	L1646R	Missense_Mutation
	Papillary Stomach Adenocarcinoma	G2161S	Missense_Mutation
	Stomach Adenocarcinoma	A1802Lfs*23	Frame_Shift_Del
		C873*	Nonsense_Mutation
		E1638*	Nonsense_Mutation
		C873*	Nonsense_Mutation
		E1638*	Nonsense_Mutation
		P2209Rfs*37	Frame_Shift_Del
		A1802Lfs*23	Frame_Shift_Del
		R2174Q	Missense_Mutation
		S2100L	Missense_Mutation
		P2291A	Missense_Mutation
		L2287K	Missense_Mutation
		L733M	Missense_Mutation
		R2174Q	Missense_Mutation
		L733M	Missense_Mutation
		S2100L	Missense_Mutation
		A564T	Missense_Mutation
Extrahepatic Cholangiocarcinoma	Extrahepatic Cholangiocarcinoma	L1976Yfs*36	Frame_Shift_Del
		E530*	Nonsense_Mutation
		L1519P	Missense_Mutation
		R1627W	Missense_Mutation
		V1686M	Missense_Mutation
		E1716Q	Missense_Mutation
		E1373K	Missense_Mutation
		Q1365H	Missense_Mutation
		L2162Q	Missense_Mutation
		V1641D	Missense_Mutation
	Perihilar Cholangiocarcinoma	G2035Vfs*50	Frame_Shift_Del
		A223V	Missense_Mutation
Gallbladder Carcinoma	Gallbladder Adenocarcinoma	P226S	Missense_Mutation
		V508M	Missense_Mutation
		S1320L	Missense_Mutation
		P590R	Missense_Mutation
Gastric Cancer	Gastric Adenocarcinoma	G2035Vfs*50	Frame_Shift_Del
		A1802Gfs*8	Frame_Shift_Ins
		P1317Qfs*103	Frame_Shift_Del
		G1105Afs*167	Frame_Shift_Del
		P42Lfs*194	Frame_Shift_Del
		T250Hfs*122	Frame_Shift_Del
		G1318Rfs*245	Frame_Shift_Ins
		X1705_splice	Splice_Region
		X1972_splice	Splice_Region
		C1072*	Nonsense_Mutation
		X1579_splice	Splice_Region
		X766_splice	Splice_Region
		R544H	Missense_Mutation
		R1834W	Missense_Mutation
		V2021M	Missense_Mutation
		R587H	Missense_Mutation
		L1519P	Missense_Mutation
		D239N	Missense_Mutation
		P777L	Missense_Mutation
		G398S	Missense_Mutation
		R1031C	Missense_Mutation
		V1641I	Missense_Mutation
		G1612E	Missense_Mutation
		A1884T	Missense_Mutation
		P2165H	Missense_Mutation
		P684L	Missense_Mutation
		A1913V	Missense_Mutation
		S550F	Missense_Mutation
		P2183L	Missense_Mutation
		A2070V	Missense_Mutation
		R182C	Missense_Mutation
		R1915C	Missense_Mutation
		A1290V	Missense_Mutation
		R1100C	Missense_Mutation
		R1285C	Missense_Mutation
		V255I	Missense_Mutation
		V255I	Missense_Mutation
		R1483C	Missense_Mutation
		C1298Y	Missense_Mutation
		E1973K	Missense_Mutation
		G1310R	Missense_Mutation
		A1278D	Missense_Mutation
		P1521Q	Missense_Mutation
		G1789A	Missense_Mutation
		R1857Q	Missense_Mutation
		M1903T	Missense_Mutation
		R2145W	Missense_Mutation
		H2217Y	Missense_Mutation
		L1702P	Missense_Mutation
		F2121S	Missense_Mutation
		NOTCH3 intragenic	fusion
		AKAP8-NOTCH3 Fusion	fusion
		EIF4B-NOTCH3 Fusion	fusion
Gastrointestinal Neuroendocrine Tumor	High-Grade Neuroendocrine Carcinoma of the Colon and Rectum	R374Q	Missense_Mutation
		E618K	Missense_Mutation
		R374Q	Missense_Mutation
	Well-Differentiated Neuroendocrine Tumors of the Stomach	Q1885K	Missense_Mutation
Germ Cell Tumor	Mixed Germ Cell Tumor	Q1749L	Missense_Mutation
		G1801R	Missense_Mutation
		G1801R	Missense_Mutation
		P1645R	Missense_Mutation
		Q1749L	Missense_Mutation
	Seminoma	R1785C	Missense_Mutation
		R1785C	Missense_Mutation
	Germ Cell Tumor with Somatic-Type Malignancy	R744M	Missense_Mutation
	Yolk Sac Tumor	T345P	Missense_Mutation
Glioma	Anaplastic Astrocytoma	X268_splice	Splice_Site
		P1249L	Missense_Mutation
		C826Y	Missense_Mutation
	Anaplastic Oligodendroglioma	R1036*	Nonsense_Mutation
		G1059E	Missense_Mutation
		G1059E	Missense_Mutation
		R141C	Missense_Mutation
		G1059E	Missense_Mutation
	Astrocytoma	A980T	Missense_Mutation
	Glioblastoma	G179V	Missense_Mutation
		R1006H	Missense_Mutation
	Glioblastoma Multiforme	N1961Kfs*5	Frame_Shift_Ins
		E1972K	Missense_Mutation
		A1775T	Missense_Mutation
		A1216T	Missense_Mutation
		N1597K	Missense_Mutation
		D636N	Missense_Mutation
		S2228N	Missense_Mutation
		P2034S	Missense_Mutation
		P2115S	Missense_Mutation
		G1173R	Missense_Mutation
		P2208L	Missense_Mutation
		S2299F	Missense_Mutation
		A789T	Missense_Mutation
		V2135M	Missense_Mutation
		A1708V	Missense_Mutation
		R2080W	Missense_Mutation
		G1801R	Missense_Mutation
		E1972K	Missense_Mutation
		A1216T	Missense_Mutation
		R2080W	Missense_Mutation
		A712T	Missense_Mutation
	Low-Grade Glioma, NOS	R75W	Missense_Mutation
Head and Neck Cancer	Head and Neck Squamous Cell Carcinoma	R113*	Nonsense_Mutation
		P1633Rfs*44	Frame_Shift_Del
		R113*	Nonsense_Mutation
		P1633Rfs*44	Frame_Shift_Del
		P197L	Missense_Mutation
		P359S	Missense_Mutation
		G881S	Missense_Mutation
		P197L	Missense_Mutation
		P359S	Missense_Mutation
		G881S	Missense_Mutation
		D1898Y	Missense_Mutation
		R735Q	Missense_Mutation
		G881S	Missense_Mutation
		R153H	Missense_Mutation
		F946L	Missense_Mutation
		V560M	Missense_Mutation
		S16P	Missense_Mutation
		D1836E	Missense_Mutation
	Head and Neck Carcinoma, Other	H2003Y	Missense_Mutation
	Head and Neck Squamous Cell Carcinoma of Unknown Primary	C910S	Missense_Mutation
		C910S	Missense_Mutation
	Nasopharyngeal Carcinoma	L2160M	Missense_Mutation
		L2160M	Missense_Mutation
	Oral Cavity Squamous Cell Carcinoma	C1747*	Nonsense_Mutation
		A520T	Missense_Mutation
		V1686M	Missense_Mutation
		G2142C	Missense_Mutation
		R1837H	Missense_Mutation
		A520T	Missense_Mutation
		V1686M	Missense_Mutation
		P2181S	Missense_Mutation
		E2219K	Missense_Mutation
		G2142C	Missense_Mutation
		S1896C	Missense_Mutation
		S2257R	Missense_Mutation
		D1063_E1064delinsNK	Missense_Mutation
	Oropharynx Squamous Cell Carcinoma	E1074K	Missense_Mutation
		R427C	Missense_Mutation
		V1300L	Missense_Mutation
		G831W	Missense_Mutation
		E1074K	Missense_Mutation
Hepatobiliary Cancer	Cholangiocarcinoma	Q214K	Missense_Mutation
		Q1772H	Missense_Mutation
	Extrahepatic Cholangiocarcinoma	L949M	Missense_Mutation
	Gallbladder Adenocarcinoma, NOS	A957T	Missense_Mutation
	Gallbladder Cancer	G1105Afs*167	Frame_Shift_Del
		R2207Q	Missense_Mutation
		T424A	Missense_Mutation
		A198G	Missense_Mutation
		R2207Q	Missense_Mutation
		T424A	Missense_Mutation
		A198G	Missense_Mutation
	Hepatocellular Carcinoma	E1716Rfs*17	Frame_Shift_Del
		S2248F	Missense_Mutation
		P2215R	Missense_Mutation
		P1008L	Missense_Mutation
		R1834W	Missense_Mutation
		S610Y	Missense_Mutation
		R332S	Missense_Mutation
		A2012T	Missense_Mutation
		A1980V	Missense_Mutation
	Intracholecystic Papillary Neoplasm	C896Y	Missense_Mutation
	Intrahepatic Cholangiocarcinoma	R421H	Missense_Mutation
		Q214K	Missense_Mutation
		E2220G	Missense_Mutation
		G1135D	Missense_Mutation
		R1526H	Missense_Mutation
		D584A	Missense_Mutation
Intrahepatic Cholangiocarcinoma	Intrahepatic Cholangiocarcinoma	X268_splice	Splice_Site
		X536_splice	Splice_Site
		Q800Pfs*53	Frame_Shift_Ins
		T294M	Missense_Mutation
		G1511S	Missense_Mutation
		E403K	Missense_Mutation
		G1679V	Missense_Mutation
		R421C	Missense_Mutation
		P761L	Missense_Mutation
[truncated: 1,482 more rows]

## Sheet: Notch 4
Cancer Type	Cancer Type Detailed	Notch 4 Protein Change	Mutation Type
Adrenocortical Carcinoma	Adrenocortical Carcinoma	A1928E	Missense_Mutation
Ampullary Cancer	Pancreatobiliary Ampullary Carcinoma	T1358S	Missense_Mutation
Anal Cancer	Anal Squamous Cell Carcinoma	P958Qfs*90	Frame_Shift_Del
		E1977K	Missense_Mutation
		E1977K	Missense_Mutation
		P1970Y	Missense_Mutation
		G1998V	Missense_Mutation
Appendiceal Cancer	Appendiceal Adenocarcinoma	C326S	Missense_Mutation
Bladder Cancer	Bladder Squamous Cell Carcinoma	G1544D	Missense_Mutation
		P1208Q	Missense_Mutation
	Bladder Urothelial Carcinoma	Q153*	Nonsense_Mutation
		R1474*	Nonsense_Mutation
		Q709Sfs*22	Frame_Shift_Del
		Q153*	Nonsense_Mutation
		R1474*	Nonsense_Mutation
		Q709Sfs*22	Frame_Shift_Del
		Q709Sfs*22	Frame_Shift_Del
		E1836K	Missense_Mutation
		D1805N	Missense_Mutation
		G601A	Missense_Mutation
		Q673H	Missense_Mutation
		D653N	Missense_Mutation
		E1287K	Missense_Mutation
		E1992Q	Missense_Mutation
		R1862Q	Missense_Mutation
		E1269K	Missense_Mutation
		S790del	In_Frame_Del
		G289R	Missense_Mutation
		A1962T	Missense_Mutation
		D1395N	Missense_Mutation
		Y1142C	Missense_Mutation
		D1334H	Missense_Mutation
		G1922R	Missense_Mutation
		R230H	Missense_Mutation
		D1188N	Missense_Mutation
		E1836K	Missense_Mutation
		D1805N	Missense_Mutation
		G601A	Missense_Mutation
		Q673H	Missense_Mutation
		D653N	Missense_Mutation
		D653N	Missense_Mutation
		E1977K	Missense_Mutation
		E1977K	Missense_Mutation
		E1977K	Missense_Mutation
		E1287K	Missense_Mutation
		E1992Q	Missense_Mutation
		R1862Q	Missense_Mutation
		E1269K	Missense_Mutation
		S790del	In_Frame_Del
		G289R	Missense_Mutation
		A1962T	Missense_Mutation
		R157W	Missense_Mutation
		D1395N	Missense_Mutation
		G1059_T1060delinsES	Missense_Mutation
		E1292Q	Missense_Mutation
		R1333C	Missense_Mutation
		R1333C	Missense_Mutation
		E1276Q	Missense_Mutation
		P1208L	Missense_Mutation
		P1166S	Missense_Mutation
		Y1142C	Missense_Mutation
		S1895F	Missense_Mutation
		D1334H	Missense_Mutation
		A1364G	Missense_Mutation
		A698V	Missense_Mutation
		G1154S	Missense_Mutation
		P1988R	Missense_Mutation
		E1477Q	Missense_Mutation
		D1234N	Missense_Mutation
		E549K	Missense_Mutation
		C624S	Missense_Mutation
		M1338K	Missense_Mutation
		D1579N	Missense_Mutation
		D1388N	Missense_Mutation
		Q1798H	Missense_Mutation
		G1922R	Missense_Mutation
		E1287K	Missense_Mutation
		R1862Q	Missense_Mutation
		S790del	In_Frame_Del
		D1395N	Missense_Mutation
		P1166S	Missense_Mutation
		D1334H	Missense_Mutation
		G1922R	Missense_Mutation
		D1388N	Missense_Mutation
		P1988S	Missense_Mutation
		C918Y	Missense_Mutation
		X1040_splice	Splice_Region
		R234W	Missense_Mutation
		C1284S	Missense_Mutation
		D769N	Missense_Mutation
	Plasmacytoid/Signet Ring Cell Bladder Carcinoma	R1113C	Missense_Mutation
		E1820K	Missense_Mutation
		R1793P	Missense_Mutation
	Upper Tract Urothelial Carcinoma	G349Afs*49	Frame_Shift_Del
		C1055*	Nonsense_Mutation
		G349Afs*49	Frame_Shift_Del
		C1055*	Nonsense_Mutation
		C1055*	Nonsense_Mutation
		NOTCH4 intragenic	fusion
		L380I	Missense_Mutation
		L380I	Missense_Mutation
		A1063T	Missense_Mutation
		C918Y	Missense_Mutation
		D1952N	Missense_Mutation
		A1027T	Missense_Mutation
		A1414V	Missense_Mutation
		D812N	Missense_Mutation
		C918Y	Missense_Mutation
Bone Cancer	Osteosarcoma	C62Y	Missense_Mutation
		A1938V	Missense_Mutation
Breast Cancer	Breast Invasive Cancer, NOS	G1874R	Missense_Mutation
		E254Q	Missense_Mutation
		D1241H	Missense_Mutation
		E1148D	Missense_Mutation
		L1466I	Missense_Mutation
		P1295T	Missense_Mutation
		R1898Q	Missense_Mutation
		E254Q	Missense_Mutation
	Breast Invasive Ductal Carcinoma	X1252_splice	Splice_Site
		E317*	Nonsense_Mutation
		E1699Gfs*19	Frame_Shift_Del
		Q940Pfs*57	Frame_Shift_Del
		X774_splice	Splice_Site
		E1836*	Nonsense_Mutation
		X1252_splice	Splice_Site
		E317*	Nonsense_Mutation
		X1252_splice	Splice_Site
		E317*	Nonsense_Mutation
		E1699Gfs*19	Frame_Shift_Del
		T1845Rfs*4	Frame_Shift_Del
		NOTCH4 intragenic	fusion
		NOTCH4-BNIP5 Fusion	fusion
		NOTCH4-MIPOL1 Fusion	fusion
		NOTCH4-BNIP5 Fusion	fusion
		DIP2B-NOTCH4 Fusion	fusion
		FAM83B-NOTCH4 Fusion	fusion
		PBX2-NOTCH4 Fusion	fusion
		DIP2B-NOTCH4 Fusion	fusion
		DIP2B-NOTCH4 Fusion	fusion
		R140H	Missense_Mutation
		R1113C	Missense_Mutation
		P1123H	Missense_Mutation
		D1188N	Missense_Mutation
		E1836K	Missense_Mutation
		E1836K	Missense_Mutation
		E1836Q	Missense_Mutation
		G1874R	Missense_Mutation
		G1874R	Missense_Mutation
		G942R	Missense_Mutation
		L251M	Missense_Mutation
		R674I	Missense_Mutation
		C332S	Missense_Mutation
		S1847L	Missense_Mutation
		R1490W	Missense_Mutation
		D1209E	Missense_Mutation
		L1619V	Missense_Mutation
		G77A	Missense_Mutation
		I552T	Missense_Mutation
		R1492Q	Missense_Mutation
		R193C	Missense_Mutation
		R230C	Missense_Mutation
		S425L	Missense_Mutation
		E1349K	Missense_Mutation
		E192K	Missense_Mutation
		E1532K	Missense_Mutation
		P1562S	Missense_Mutation
		A957S	Missense_Mutation
		V1850M	Missense_Mutation
		D551G	Missense_Mutation
		E187K	Missense_Mutation
		P1870T	Missense_Mutation
		D201N	Missense_Mutation
		G38R	Missense_Mutation
		R24K	Missense_Mutation
		P1357S	Missense_Mutation
		P1017R	Missense_Mutation
		E319Q	Missense_Mutation
		G56R	Missense_Mutation
		E1276K	Missense_Mutation
		Q1627H	Missense_Mutation
		Q822E	Missense_Mutation
		R22T	Missense_Mutation
		C381F	Missense_Mutation
		E1635D	Missense_Mutation
		E803K	Missense_Mutation
		E319K	Missense_Mutation
		S1495L	Missense_Mutation
		D1805N	Missense_Mutation
		P1123H	Missense_Mutation
		G1874R	Missense_Mutation
		R385C	Missense_Mutation
		G942R	Missense_Mutation
		S1847L	Missense_Mutation
		G924V	Missense_Mutation
		R1490W	Missense_Mutation
		D1209E	Missense_Mutation
		L1619V	Missense_Mutation
		G77A	Missense_Mutation
		I552T	Missense_Mutation
		S244L	Missense_Mutation
		R140H	Missense_Mutation
		P1123H	Missense_Mutation
		D1188N	Missense_Mutation
		E1836K	Missense_Mutation
		E1836K	Missense_Mutation
		E1836Q	Missense_Mutation
		E1699Q	Missense_Mutation
		G1874R	Missense_Mutation
		G1874R	Missense_Mutation
		G942R	Missense_Mutation
		L251M	Missense_Mutation
		R674I	Missense_Mutation
		C332S	Missense_Mutation
		G924V	Missense_Mutation
		R1490W	Missense_Mutation
		D1209E	Missense_Mutation
		L1619V	Missense_Mutation
		G77A	Missense_Mutation
		I552T	Missense_Mutation
		R1492Q	Missense_Mutation
		R193C	Missense_Mutation
		E1699K	Missense_Mutation
		A957S	Missense_Mutation
		V1850M	Missense_Mutation
		D551G	Missense_Mutation
		E187K	Missense_Mutation
		P1870T	Missense_Mutation
		D1984Y	Missense_Mutation
		E1836Q	Missense_Mutation
		R1317Q	Missense_Mutation
		R1978L	Missense_Mutation
		G1538S	Missense_Mutation
		Y424C	Missense_Mutation
	Breast Invasive Lobular Carcinoma	G414Afs*24	Frame_Shift_Del
		G414Afs*24	Frame_Shift_Del
		NOTCH4-TSBP1 Fusion	fusion
		NOTCH4-TSBP1 Fusion	fusion
		NOTCH4-TSBP1 Fusion	fusion
		E1836K	Missense_Mutation
		R385H	Missense_Mutation
		E1977Q	Missense_Mutation
		V342M	Missense_Mutation
		R24T	Missense_Mutation
		T413K	Missense_Mutation
		E1820K	Missense_Mutation
		R1793P	Missense_Mutation
		G796C	Missense_Mutation
		E550K	Missense_Mutation
		G1510S	Missense_Mutation
		E60Q	Missense_Mutation
		R24T	Missense_Mutation
		T413K	Missense_Mutation
		E1292Q	Missense_Mutation
		G796C	Missense_Mutation
		G796C	Missense_Mutation
		E550K	Missense_Mutation
		E60Q	Missense_Mutation
		V342M	Missense_Mutation
		R24T	Missense_Mutation
		T413K	Missense_Mutation
		E1292Q	Missense_Mutation
		G796C	Missense_Mutation
		E550K	Missense_Mutation
		D404N	Missense_Mutation
		G1510S	Missense_Mutation
		E1044K	Missense_Mutation
	Breast Invasive Mixed Mucinous Carcinoma	Q638K	Missense_Mutation
	Breast Mixed Ductal and Lobular Carcinoma	G1632C	Missense_Mutation
		P1974R	Missense_Mutation
		E1009Q	Missense_Mutation
		P1974R	Missense_Mutation
		E1009Q	Missense_Mutation
		E1009Q	Missense_Mutation
	Invasive Breast Carcinoma	NOTCH4-CSNK2B Fusion	fusion
		NOTCH4 intragenic	fusion
		D909N	Missense_Mutation
		L46V	Missense_Mutation
		G1891S	Missense_Mutation
		S1847P	Missense_Mutation
		*2004Ifs*33	Frame_Shift_Ins
		E1506K	Missense_Mutation
		Q1982E	Missense_Mutation
		E313K	Missense_Mutation
		E1361D	Missense_Mutation
		D1375N	Missense_Mutation
		Y707C	Missense_Mutation
		G507E	Missense_Mutation
		T1845M	Missense_Mutation
		S1376P	Missense_Mutation
		A1804T	Missense_Mutation
		A173T	Missense_Mutation
		V1318A	Missense_Mutation
		R1862L	Missense_Mutation
		E1836Q	Missense_Mutation
		X774_splice	Splice_Region
		NOTCH4-MTUS2 Fusion	fusion
		E1836K	Missense_Mutation
		A1431V	Missense_Mutation
		S1160A	Missense_Mutation
		A1802P	Missense_Mutation
		W1221C	Missense_Mutation
		E1681K	Missense_Mutation
		C1971Y	Missense_Mutation
		T1845K	Missense_Mutation
		G1419A	Missense_Mutation
		P699S	Missense_Mutation
	Mixed Type Metaplastic Breast Cancer	L1816P	Missense_Mutation
Carcinoma of Uterine Cervix	Cervical Adenosquamous Carcinoma	I639T	Missense_Mutation
	Endometrial Adenocarcinoma	R1500H	Missense_Mutation
Colorectal Cancer	Colon Adenocarcinoma	P1306Qfs*3	Frame_Shift_Del
		P1306Qfs*3	Frame_Shift_Del
		Q709Sfs*22	Frame_Shift_Del
		G349Afs*49	Frame_Shift_Del
		G349Afs*49	Frame_Shift_Del
		G349Afs*49	Frame_Shift_Del
		L1638Cfs*68	Frame_Shift_Del
		K2003Nfs*13	Frame_Shift_Del
		P1441Lfs*17	Frame_Shift_Del
		P1441Lfs*17	Frame_Shift_Del
		P1441Lfs*17	Frame_Shift_Del
		G1891Afs*13	Frame_Shift_Del
		G1891Afs*13	Frame_Shift_Del
		G1891Afs*13	Frame_Shift_Del
		G1891Afs*13	Frame_Shift_Del
		G1891Afs*13	Frame_Shift_Del
		G1891Afs*13	Frame_Shift_Del
		G1891Afs*13	Frame_Shift_Del
		G1891Afs*13	Frame_Shift_Del
		G1891Afs*13	Frame_Shift_Del
		R1476*	Nonsense_Mutation
		P920Lfs*12	Frame_Shift_Del
		P920Lfs*12	Frame_Shift_Del
		P920Lfs*12	Frame_Shift_Del
		X774_splice	Splice_Site
		G1099*	Nonsense_Mutation
		S1218Ffs*17	Frame_Shift_Ins
		G1156Rfs*24	Frame_Shift_Ins
		T350Hfs*4	Frame_Shift_Ins
		G1892Rfs*24	Frame_Shift_Ins
		G1892Rfs*24	Frame_Shift_Ins
		G1892Rfs*24	Frame_Shift_Ins
		G1892Rfs*24	Frame_Shift_Ins
		G1892Rfs*24	Frame_Shift_Ins
		G1892Rfs*24	Frame_Shift_Ins
		A1791Qfs*11	Frame_Shift_Del
		A1791Qfs*11	Frame_Shift_Del
		R1169Gfs*135	Frame_Shift_Del
		R1499*	Nonsense_Mutation
		D680Vfs*14	Frame_Shift_Ins
		G1196*	Nonsense_Mutation
		E1794*	Nonsense_Mutation
		T705Pfs*26	Frame_Shift_Del
		C1612*	Nonsense_Mutation
		L412Pfs*36	Frame_Shift_Ins
		G349Hfs*4	Frame_Shift_Del
		X52_splice	Splice_Site
		T588Rfs*6	Frame_Shift_Del
		G1183*	Nonsense_Mutation
		C1683*	Nonsense_Mutation
		P324Lfs*21	Frame_Shift_Del
		C326*	Nonsense_Mutation
		P1306Qfs*3	Frame_Shift_Del
		L1638Cfs*68	Frame_Shift_Del
		P1441Lfs*17	Frame_Shift_Del
		G1891Afs*13	Frame_Shift_Del
		G1891Afs*13	Frame_Shift_Del
		R1476*	Nonsense_Mutation
		X774_splice	Splice_Site
		G1099*	Nonsense_Mutation
		R1489*	Nonsense_Mutation
		H991Pfs*14	Frame_Shift_Ins
		T350Hfs*4	Frame_Shift_Ins
		G1892Rfs*24	Frame_Shift_Ins
		P1306Qfs*3	Frame_Shift_Del
		Q709Sfs*22	Frame_Shift_Del
		G349Afs*49	Frame_Shift_Del
		G349Afs*49	Frame_Shift_Del
		G349Afs*49	Frame_Shift_Del
		K2003Nfs*13	Frame_Shift_Del
		P1441Lfs*17	Frame_Shift_Del
		P1441Lfs*17	Frame_Shift_Del
		P1441Lfs*17	Frame_Shift_Del
		G1891Afs*13	Frame_Shift_Del
		G1891Afs*13	Frame_Shift_Del
		G1891Afs*13	Frame_Shift_Del
		G1891Afs*13	Frame_Shift_Del
		G1891Afs*13	Frame_Shift_Del
		G1891Afs*13	Frame_Shift_Del
		G1891Afs*13	Frame_Shift_Del
		G1891Afs*13	Frame_Shift_Del
		P920Lfs*12	Frame_Shift_Del
		P920Lfs*12	Frame_Shift_Del
		X774_splice	Splice_Site
		G1099*	Nonsense_Mutation
		S1218Ffs*17	Frame_Shift_Ins
		W1616*	Nonsense_Mutation
		H991Pfs*14	Frame_Shift_Ins
		G1156Rfs*24	Frame_Shift_Ins
		T350Hfs*4	Frame_Shift_Ins
		G1892Rfs*24	Frame_Shift_Ins
		A1791Qfs*11	Frame_Shift_Del
		A1791Qfs*11	Frame_Shift_Del
		R1169Gfs*135	Frame_Shift_Del
		R1499*	Nonsense_Mutation
		D680Vfs*14	Frame_Shift_Ins
		G1196*	Nonsense_Mutation
		E1794*	Nonsense_Mutation
		K2003Nfs*13	Frame_Shift_Del
		G1891Afs*13	Frame_Shift_Del
		NOTCH4-BRD2 Fusion	fusion
		NOTCH4-BRD2 Fusion	fusion
		A1560V	Missense_Mutation
		A1560V	Missense_Mutation
		D909N	Missense_Mutation
		G1456R	Missense_Mutation
		T684M	Missense_Mutation
		G1174R	Missense_Mutation
		D1188N	Missense_Mutation
		R385H	Missense_Mutation
		R1410C	Missense_Mutation
		A1189V	Missense_Mutation
		L15_L16dup	In_Frame_Ins
		R385C	Missense_Mutation
		R385C	Missense_Mutation
		R1490W	Missense_Mutation
		R1490W	Missense_Mutation
		A1414V	Missense_Mutation
		A1414V	Missense_Mutation
		R801H	Missense_Mutation
		R193C	Missense_Mutation
		R1333C	Missense_Mutation
		P1194L	Missense_Mutation
		P1194L	Missense_Mutation
		R1499Q	Missense_Mutation
		A794V	Missense_Mutation
		R234W	Missense_Mutation
		R234W	Missense_Mutation
		R855H	Missense_Mutation
		R855H	Missense_Mutation
		R230C	Missense_Mutation
		R132H	Missense_Mutation
		R132H	Missense_Mutation
		R132H	Missense_Mutation
		P1585H	Missense_Mutation
		C560Y	Missense_Mutation
		T455P	Missense_Mutation
		P652S	Missense_Mutation
		G1821V	Missense_Mutation
		G25W	Missense_Mutation
		G1557S	Missense_Mutation
		P1369S	Missense_Mutation
		A1750S	Missense_Mutation
		G1144D	Missense_Mutation
		P737T	Missense_Mutation
		R1158Q	Missense_Mutation
		R1158Q	Missense_Mutation
		S595G	Missense_Mutation
		R816M	Missense_Mutation
		P1851S	Missense_Mutation
		R1225Q	Missense_Mutation
		R1355Q	Missense_Mutation
		D1309E	Missense_Mutation
		R234Q	Missense_Mutation
		E112K	Missense_Mutation
		K1830R	Missense_Mutation
		N778K	Missense_Mutation
		F159L	Missense_Mutation
		G911S	Missense_Mutation
		G911S	Missense_Mutation
		S1495P	Missense_Mutation
		R1474Q	Missense_Mutation
		R1474Q	Missense_Mutation
		A405V	Missense_Mutation
		A1420V	Missense_Mutation
		F101L	Missense_Mutation
		R1583H	Missense_Mutation
		G139A	Missense_Mutation
		H1853R	Missense_Mutation
		W1740L	Missense_Mutation
		P366L	Missense_Mutation
		A1807T	Missense_Mutation
		F377L	Missense_Mutation
		C706Y	Missense_Mutation
		P184L	Missense_Mutation
		S425L	Missense_Mutation
		G1386C	Missense_Mutation
		G1099R	Missense_Mutation
		E2000K	Missense_Mutation
		G1932R	Missense_Mutation
		R585C	Missense_Mutation
		A1363T	Missense_Mutation
		R1668C	Missense_Mutation
		R1225W	Missense_Mutation
		S1895F	Missense_Mutation
		P976S	Missense_Mutation
		D1375N	Missense_Mutation
		R1113H	Missense_Mutation
		G1788E	Missense_Mutation
		R241M	Missense_Mutation
		V195A	Missense_Mutation
		A1455V	Missense_Mutation
		G682C	Missense_Mutation
		D1621G	Missense_Mutation
		D1008E	Missense_Mutation
		M1592V	Missense_Mutation
		A1875T	Missense_Mutation
		G1019C	Missense_Mutation
		L16dup	In_Frame_Ins
		A1314V	Missense_Mutation
		P737S	Missense_Mutation
		A54V	Missense_Mutation
		A690S	Missense_Mutation
		G348V	Missense_Mutation
		G741V	Missense_Mutation
		G736V	Missense_Mutation
		Q421R	Missense_Mutation
		P800L	Missense_Mutation
		G1092S	Missense_Mutation
		G1788W	Missense_Mutation
		R1651H	Missense_Mutation
		F543L	Missense_Mutation
		F998C	Missense_Mutation
		P1503S	Missense_Mutation
		G1790V	Missense_Mutation
		P1647S	Missense_Mutation
		N1746S	Missense_Mutation
		P656T	Missense_Mutation
		G1019D	Missense_Mutation
		Q431H	Missense_Mutation
		K117R	Missense_Mutation
		H980R	Missense_Mutation
		C461Y	Missense_Mutation
		L14_L16dup	In_Frame_Ins
		G267C	Missense_Mutation
		G1788R	Missense_Mutation
		E687G	Missense_Mutation
		A1420S	Missense_Mutation
		A1420S	Missense_Mutation
		A774S	Missense_Mutation
		C1951F	Missense_Mutation
		S451Y	Missense_Mutation
		F1487L	Missense_Mutation
		R1492L	Missense_Mutation
		C205F	Missense_Mutation
		P1446T	Missense_Mutation
		T428A	Missense_Mutation
		C1146Y	Missense_Mutation
		S408I	Missense_Mutation
		T40A	Missense_Mutation
		R1330M	Missense_Mutation
		D909N	Missense_Mutation
		G1456R	Missense_Mutation
		G1174R	Missense_Mutation
		G1174R	Missense_Mutation
		R385C	Missense_Mutation
		P1194L	Missense_Mutation
		P1194L	Missense_Mutation
		A794V	Missense_Mutation
		R234W	Missense_Mutation
		P1585H	Missense_Mutation
		C560Y	Missense_Mutation
		T455P	Missense_Mutation
		P652S	Missense_Mutation
		G1821V	Missense_Mutation
		G25W	Missense_Mutation
		G1557S	Missense_Mutation
		A1750S	Missense_Mutation
		G564W	Missense_Mutation
		G1144D	Missense_Mutation
		V1045M	Missense_Mutation
		P737T	Missense_Mutation
		R1158Q	Missense_Mutation
		S595G	Missense_Mutation
		R816M	Missense_Mutation
		Q536L	Missense_Mutation
		P1851S	Missense_Mutation
		R1355Q	Missense_Mutation
		A957V	Missense_Mutation
		L953I	Missense_Mutation
		D1309E	Missense_Mutation
		K1830R	Missense_Mutation
		N778K	Missense_Mutation
		F159L	Missense_Mutation
		G911S	Missense_Mutation
		D530A	Missense_Mutation
		R1474Q	Missense_Mutation
		T455P	Missense_Mutation
		A1560V	Missense_Mutation
		D909N	Missense_Mutation
		G1456R	Missense_Mutation
		T684M	Missense_Mutation
		G1174R	Missense_Mutation
		G1174R	Missense_Mutation
		R1410C	Missense_Mutation
		V342M	Missense_Mutation
		L15_L16dup	In_Frame_Ins
		R385C	Missense_Mutation
		R1490W	Missense_Mutation
		A1414V	Missense_Mutation
		A1414V	Missense_Mutation
		R801H	Missense_Mutation
		R1169W	Missense_Mutation
		P1194L	Missense_Mutation
		P1194L	Missense_Mutation
		A794V	Missense_Mutation
		R234W	Missense_Mutation
		R855H	Missense_Mutation
		R230C	Missense_Mutation
		R132H	Missense_Mutation
		R132H	Missense_Mutation
		R132H	Missense_Mutation
		P1585H	Missense_Mutation
		C560Y	Missense_Mutation
		T455P	Missense_Mutation
		G1821V	Missense_Mutation
		G25W	Missense_Mutation
		G1557S	Missense_Mutation
		P1369S	Missense_Mutation
		A1750S	Missense_Mutation
		G564W	Missense_Mutation
		G1144D	Missense_Mutation
		V1045M	Missense_Mutation
		P737T	Missense_Mutation
		R1158Q	Missense_Mutation
		S595G	Missense_Mutation
		R816M	Missense_Mutation
		Q536L	Missense_Mutation
		P1851S	Missense_Mutation
		R1225Q	Missense_Mutation
		R1355Q	Missense_Mutation
		D1309E	Missense_Mutation
		R234Q	Missense_Mutation
		E112K	Missense_Mutation
		K1830R	Missense_Mutation
		N778K	Missense_Mutation
		F159L	Missense_Mutation
		G911S	Missense_Mutation
		S1495P	Missense_Mutation
		R1474Q	Missense_Mutation
		A405V	Missense_Mutation
		A1420V	Missense_Mutation
		F101L	Missense_Mutation
		E1535D	Missense_Mutation
		R1583H	Missense_Mutation
		G139A	Missense_Mutation
		R132L	Missense_Mutation
		S138L	Missense_Mutation
		W1740L	Missense_Mutation
		P366L	Missense_Mutation
		A1807T	Missense_Mutation
		E313K	Missense_Mutation
		F377L	Missense_Mutation
		C706Y	Missense_Mutation
		P184L	Missense_Mutation
		S425L	Missense_Mutation
		R1391C	Missense_Mutation
		G1099R	Missense_Mutation
		E2000K	Missense_Mutation
		R1668H	Missense_Mutation
		G1932R	Missense_Mutation
		A1363T	Missense_Mutation
		S1895F	Missense_Mutation
		G1788E	Missense_Mutation
		R241M	Missense_Mutation
		V195A	Missense_Mutation
		A1455V	Missense_Mutation
		G682C	Missense_Mutation
		D1621G	Missense_Mutation
		D1008E	Missense_Mutation
		M1592V	Missense_Mutation
		A1875T	Missense_Mutation
		G1019C	Missense_Mutation
		L16dup	In_Frame_Ins
		A1314V	Missense_Mutation
		P737S	Missense_Mutation
		A54V	Missense_Mutation
		A690S	Missense_Mutation
		G348V	Missense_Mutation
		G741V	Missense_Mutation
		G736V	Missense_Mutation
		Q421R	Missense_Mutation
		C1284S	Missense_Mutation
		T214A	Missense_Mutation
		S1390Y	Missense_Mutation
		A1189V	Missense_Mutation
		R234W	Missense_Mutation
		R855H	Missense_Mutation
		P652S	Missense_Mutation
		G1557S	Missense_Mutation
		R1225Q	Missense_Mutation
		R1474Q	Missense_Mutation
		W1740L	Missense_Mutation
	Colorectal Adenocarcinoma	P1306Qfs*3	Frame_Shift_Del
		G349Afs*49	Frame_Shift_Del
		L1638Cfs*68	Frame_Shift_Del
		G1891Afs*13	Frame_Shift_Del
		R1489*	Nonsense_Mutation
		S345Wfs*8	Frame_Shift_Del
		X774_splice	Splice_Site
		A1791Qfs*11	Frame_Shift_Del
		G1892Afs*13	Frame_Shift_Ins
		G349Afs*49	Frame_Shift_Del
		L1638Cfs*68	Frame_Shift_Del
		G1891Afs*13	Frame_Shift_Del
		S345Wfs*8	Frame_Shift_Del
		X774_splice	Splice_Site
		A1791Qfs*11	Frame_Shift_Del
		G1892Afs*13	Frame_Shift_Ins
		E1992*	Nonsense_Mutation
		A1560V	Missense_Mutation
		G534S	Missense_Mutation
		V600I	Missense_Mutation
		R385H	Missense_Mutation
		G545S	Missense_Mutation
		A526V	Missense_Mutation
		R385C	Missense_Mutation
		R1473C	Missense_Mutation
		R1492Q	Missense_Mutation
		A993V	Missense_Mutation
		R132H	Missense_Mutation
		R1355Q	Missense_Mutation
		R130S	Missense_Mutation
		G1486C	Missense_Mutation
		G349S	Missense_Mutation
		R585C	Missense_Mutation
		R1219Q	Missense_Mutation
		S557N	Missense_Mutation
		G1227W	Missense_Mutation
		R1113H	Missense_Mutation
		T1703I	Missense_Mutation
		E1794K	Missense_Mutation
		G1070S	Missense_Mutation
		G1557D	Missense_Mutation
		P456S	Missense_Mutation
		D1244Y	Missense_Mutation
		T684A	Missense_Mutation
		L221F	Missense_Mutation
		L1223P	Missense_Mutation
		D1948G	Missense_Mutation
		G618C	Missense_Mutation
		R234Q	Missense_Mutation
		A1560V	Missense_Mutation
		R385H	Missense_Mutation
		G545S	Missense_Mutation
		A526V	Missense_Mutation
		R385C	Missense_Mutation
		R1473C	Missense_Mutation
		R1492Q	Missense_Mutation
		A993V	Missense_Mutation
		R132H	Missense_Mutation
		R1652H	Missense_Mutation
		R130S	Missense_Mutation
		G1486C	Missense_Mutation
		R585C	Missense_Mutation
		R1219Q	Missense_Mutation
		V1631M	Missense_Mutation
		G1227W	Missense_Mutation
		R1113H	Missense_Mutation
		T1703I	Missense_Mutation
		E1794K	Missense_Mutation
		G1070S	Missense_Mutation
		G1557D	Missense_Mutation
		P456S	Missense_Mutation
		L509P	Missense_Mutation
		D1244Y	Missense_Mutation
		P882S	Missense_Mutation
		C484Y	Missense_Mutation
		R234W	Missense_Mutation
	Medullary Carcinoma of the Colon	G349Afs*49	Frame_Shift_Del
		A1729Pfs*16	Frame_Shift_Del
		D1388Y	Missense_Mutation
		S244L	Missense_Mutation
		D310E	Missense_Mutation
		P1613L	Missense_Mutation
		S936P	Missense_Mutation
	Mucinous Adenocarcinoma of the Colon and Rectum	R1474*	Nonsense_Mutation
		R1489*	Nonsense_Mutation
		X1734_splice	Splice_Site
		A1560V	Missense_Mutation
		P1194L	Missense_Mutation
		R1652H	Missense_Mutation
		G349S	Missense_Mutation
		R132C	Missense_Mutation
		G1266R	Missense_Mutation
		G545D	Missense_Mutation
		A235V	Missense_Mutation
		P502L	Missense_Mutation
		Q69R	Missense_Mutation
		C461G	Missense_Mutation
		R1652H	Missense_Mutation
		W1616C	Missense_Mutation
		L1223F	Missense_Mutation
		P223H	Missense_Mutation
	Rectal Adenocarcinoma	W1740*	Nonsense_Mutation
		G349Afs*49	Frame_Shift_Del
		R1476*	Nonsense_Mutation
		R1489*	Nonsense_Mutation
		A943Pfs*105	Frame_Shift_Del
		T350Hfs*4	Frame_Shift_Ins
		P656Lfs*37	Frame_Shift_Del
		P4Lfs*39	Frame_Shift_Del
		H1853Afs*63	Frame_Shift_Ins
		W1740*	Nonsense_Mutation
		W1740*	Nonsense_Mutation
		G349Afs*49	Frame_Shift_Del
		R1476*	Nonsense_Mutation
		R1489*	Nonsense_Mutation
		A943Pfs*105	Frame_Shift_Del
		T350Hfs*4	Frame_Shift_Ins
		P656Lfs*37	Frame_Shift_Del
		P4Lfs*39	Frame_Shift_Del
		W1740*	Nonsense_Mutation
		T768I	Missense_Mutation
		V342M	Missense_Mutation
		R1473C	Missense_Mutation
		R1490W	Missense_Mutation
		R1490W	Missense_Mutation
		R1492Q	Missense_Mutation
		P1994S	Missense_Mutation
		R234W	Missense_Mutation
		G1437E	Missense_Mutation
		A1254D	Missense_Mutation
		V1045M	Missense_Mutation
		D961N	Missense_Mutation
		A957V	Missense_Mutation
		L953I	Missense_Mutation
		L953I	Missense_Mutation
		R234Q	Missense_Mutation
		R234Q	Missense_Mutation
		R234Q	Missense_Mutation
		G1037E	Missense_Mutation
		R1002C	Missense_Mutation
		S1593A	Missense_Mutation
		F377L	Missense_Mutation
		P184L	Missense_Mutation
		G1607W	Missense_Mutation
		G1099R	Missense_Mutation
		G1667V	Missense_Mutation
		R585C	Missense_Mutation
		S244L	Missense_Mutation
		R829H	Missense_Mutation
		G723E	Missense_Mutation
		A1887V	Missense_Mutation
		R1410H	Missense_Mutation
		C939F	Missense_Mutation
		R1400C	Missense_Mutation
		V931M	Missense_Mutation
		R1219L	Missense_Mutation
		L102F	Missense_Mutation
		A1712V	Missense_Mutation
		T1150M	Missense_Mutation
		G905C	Missense_Mutation
		T299I	Missense_Mutation
		H1435R	Missense_Mutation
		G1728W	Missense_Mutation
		H260R	Missense_Mutation
		R230H	Missense_Mutation
		V342M	Missense_Mutation
		G1437E	Missense_Mutation
		A1254D	Missense_Mutation
		D961N	Missense_Mutation
		R1225Q	Missense_Mutation
		R807C	Missense_Mutation
		R230H	Missense_Mutation
		V342M	Missense_Mutation
		R1473C	Missense_Mutation
		R1490W	Missense_Mutation
		P1994S	Missense_Mutation
		R234W	Missense_Mutation
		G1437E	Missense_Mutation
		A1254D	Missense_Mutation
		V1045M	Missense_Mutation
		D961N	Missense_Mutation
		R1225Q	Missense_Mutation
		A957V	Missense_Mutation
		L953I	Missense_Mutation
		L953I	Missense_Mutation
		R234Q	Missense_Mutation
		R234Q	Missense_Mutation
		G1037E	Missense_Mutation
		R1002C	Missense_Mutation
		S1593A	Missense_Mutation
		F377L	Missense_Mutation
		P184L	Missense_Mutation
		G1607W	Missense_Mutation
		R585C	Missense_Mutation
		A1887V	Missense_Mutation
		R1410H	Missense_Mutation
		C939F	Missense_Mutation
		R1400C	Missense_Mutation
		V931M	Missense_Mutation
		P616H	Missense_Mutation
	Signet Ring Cell Adenocarcinoma of the Colon and Rectum	P1981L	Missense_Mutation
		D642E	Missense_Mutation
		P1981L	Missense_Mutation
	Colorectal Adenocarcinoma	P1306Qfs*3	Frame_Shift_Del
		G1891Afs*13	Frame_Shift_Del
		G1891Afs*13	Frame_Shift_Del
		R1489*	Nonsense_Mutation
		G1892Rfs*24	Frame_Shift_Ins
		X1380_splice	Splice_Site
		P4Lfs*39	Frame_Shift_Del
		T705Pfs*26	Frame_Shift_Del
		X723_splice	Splice_Region
		Y1934*	Nonsense_Mutation
		C634*	Nonsense_Mutation
		X387_splice	Splice_Site
		X52_splice	Splice_Region
		X439_splice	Splice_Region
		S244*	Nonsense_Mutation
		K986Nfs*62	Frame_Shift_Del
		X308_splice	Splice_Region
		E1080*	Frame_Shift_Ins
		A1560V	Missense_Mutation
		D909N	Missense_Mutation
		T684M	Missense_Mutation
		S1090F	Missense_Mutation
		R1410C	Missense_Mutation
		R1410C	Missense_Mutation
		P1994S	Missense_Mutation
		F611L	Missense_Mutation
		E1506K	Missense_Mutation
		R1225Q	Missense_Mutation
		R1002C	Missense_Mutation
		S138L	Missense_Mutation
		D272Y	Missense_Mutation
		E1361D	Missense_Mutation
		R1501Q	Missense_Mutation
		A71T	Missense_Mutation
		R585C	Missense_Mutation
		R1889P	Missense_Mutation
		L1222F	Missense_Mutation
		R1400C	Missense_Mutation
		T684A	Missense_Mutation
		Q72H	Missense_Mutation
		R1651H	Missense_Mutation
		R193H	Missense_Mutation
		P303T	Missense_Mutation
		P584S	Missense_Mutation
		A1186V	Missense_Mutation
		A1027V	Missense_Mutation
		S1218F	Missense_Mutation
		R585H	Missense_Mutation
		R1651C	Missense_Mutation
		T514I	Missense_Mutation
		A1431T	Missense_Mutation
		C1259R	Missense_Mutation
		A1868T	Missense_Mutation
		N454D	Missense_Mutation
		R230G	Missense_Mutation
		S697Y	Missense_Mutation
		H1038Y	Missense_Mutation
		P1637R	Missense_Mutation
		C575Y	Missense_Mutation
		T875A	Missense_Mutation
		T875A	Missense_Mutation
		R1766M	Missense_Mutation
		C396_L397del	In_Frame_Del
		E319G	Missense_Mutation
		C651F	Missense_Mutation
		G337D	Missense_Mutation
		C832Y	Missense_Mutation
		E687A	Missense_Mutation
		A1831V	Missense_Mutation
		G1757R	Missense_Mutation
	Colorectal Carcinoma Other	R1333C	Missense_Mutation
Embryonal Tumor	Large Cell/Anaplastic Medulloblastoma	F611L	Missense_Mutation
Endometrial Cancer	Uterine Carcinosarcoma/Uterine Malignant Mixed Mullerian Tumor	C231*	Nonsense_Mutation
		NOTCH4-FAM193A Fusion	fusion
		G1505D	Missense_Mutation
		H668Y	Missense_Mutation
		A1807P	Missense_Mutation
		T1252I	Missense_Mutation
		G246E	Missense_Mutation
		R234Q	Missense_Mutation
		G1505D	Missense_Mutation
		H668Y	Missense_Mutation
		L1956V	Missense_Mutation
		P1976Q	Missense_Mutation
	Uterine Clear Cell Carcinoma	P920Lfs*12	Frame_Shift_Del
	Uterine Endometrioid Carcinoma	R1158*	Nonsense_Mutation
		Q115*	Nonsense_Mutation
		X1252_splice	Splice_Site
		X1252_splice	Splice_Site
		R1158*	Nonsense_Mutation
		R1474*	Nonsense_Mutation
		R1474*	Nonsense_Mutation
		G349Afs*49	Frame_Shift_Del
		C593*	Nonsense_Mutation
		P1485Lfs*20	Frame_Shift_Del
		G1891Afs*13	Frame_Shift_Del
		G1891Afs*13	Frame_Shift_Del
		T350Hfs*4	Frame_Shift_Ins
		T350Hfs*4	Frame_Shift_Ins
		G1892Rfs*24	Frame_Shift_Ins
		G1892Rfs*24	Frame_Shift_Ins
		X504_splice	Splice_Site
		Q115*	Nonsense_Mutation
		X956_splice	Splice_Site
		G1873Afs*12	Frame_Shift_Del
		A1414V	Missense_Mutation
		A1414V	Missense_Mutation
		T1367M	Missense_Mutation
		H1094Y	Missense_Mutation
		S1899I	Missense_Mutation
		D1695A	Missense_Mutation
		K207E	Missense_Mutation
		L9M	Missense_Mutation
		T1698A	Missense_Mutation
		G1174R	Missense_Mutation
		A526V	Missense_Mutation
		R385C	Missense_Mutation
		A1414V	Missense_Mutation
		A1414V	Missense_Mutation
		A1414V	Missense_Mutation
		R1169W	Missense_Mutation
		R1333C	Missense_Mutation
		F611L	Missense_Mutation
		Y1934C	Missense_Mutation
		T1367M	Missense_Mutation
		T61M	Missense_Mutation
		S1508N	Missense_Mutation
		R234W	Missense_Mutation
		V681M	Missense_Mutation
		A1398T	Missense_Mutation
		R547Q	Missense_Mutation
		R132H	Missense_Mutation
		R1355Q	Missense_Mutation
		F101L	Missense_Mutation
		E313K	Missense_Mutation
		E313K	Missense_Mutation
		P184L	Missense_Mutation
		A701V	Missense_Mutation
		G89W	Missense_Mutation
		R1844P	Missense_Mutation
		G169V	Missense_Mutation
		P164S	Missense_Mutation
		R1225W	Missense_Mutation
		R1225W	Missense_Mutation
		H1094Y	Missense_Mutation
		R1219W	Missense_Mutation
		S244L	Missense_Mutation
		S244L	Missense_Mutation
		S244L	Missense_Mutation
		S244L	Missense_Mutation
		S1899I	Missense_Mutation
		D1695A	Missense_Mutation
		K207E	Missense_Mutation
		L9M	Missense_Mutation
		T1698A	Missense_Mutation
		Y836D	Missense_Mutation
		P1446H	Missense_Mutation
		A794D	Missense_Mutation
		F1030L	Missense_Mutation
		S899T	Missense_Mutation
		A1455V	Missense_Mutation
		A889V	Missense_Mutation
		P786L	Missense_Mutation
		S1218Y	Missense_Mutation
		S936T	Missense_Mutation
		E478K	Missense_Mutation
		D653G	Missense_Mutation
		I1965S	Missense_Mutation
		S1320Y	Missense_Mutation
		P456H	Missense_Mutation
		L523M	Missense_Mutation
		T1018I	Missense_Mutation
		P443T	Missense_Mutation
		E2000D	Missense_Mutation
		H1812R	Missense_Mutation
		D680G	Missense_Mutation
		Q893K	Missense_Mutation
		A173V	Missense_Mutation
		A1679V	Missense_Mutation
		D530N	Missense_Mutation
		A1175V	Missense_Mutation
		E1681D	Missense_Mutation
		P800L	Missense_Mutation
		Q587R	Missense_Mutation
		G981V	Missense_Mutation
		D1507G	Missense_Mutation
		F619C	Missense_Mutation
		G564V	Missense_Mutation
		Y914C	Missense_Mutation
		N664T	Missense_Mutation
	Uterine Mixed Endometrial Carcinoma	X504_splice	Splice_Site
	Uterine Serous Carcinoma/Uterine Papillary Serous Carcinoma	C1220Wfs*15	Frame_Shift_Ins
		C1220Wfs*15	Frame_Shift_Ins
		E313K	Missense_Mutation
		G1180S	Missense_Mutation
		R1978L	Missense_Mutation
	Uterine Undifferentiated Carcinoma	P1306Qfs*3	Frame_Shift_Del
Esophageal Carcinoma	Esophageal Adenosquamous Carcinoma	R1475C	Missense_Mutation
		R1931P	Missense_Mutation
	Esophageal Carcinoma Other	L605F	Missense_Mutation
	Esophageal Squamous Cell Carcinoma	X504_splice	Splice_Region
		E1836K	Missense_Mutation
		D653N	Missense_Mutation
		E1977Q	Missense_Mutation
		R385C	Missense_Mutation
		A889V	Missense_Mutation
		V931M	Missense_Mutation
		Q1171E	Missense_Mutation
		S711C	Missense_Mutation
		G1154D	Missense_Mutation
		S898C	Missense_Mutation
		D1984E	Missense_Mutation
		V1007L	Missense_Mutation
		R1690T	Missense_Mutation
		R373W	Missense_Mutation
		W1482C	Missense_Mutation
	Adenocarcinoma of the Gastroesophageal Junction	R1410C	Missense_Mutation
		E1836Q	Missense_Mutation
		R1410C	Missense_Mutation
		A1827V	Missense_Mutation
		G1834S	Missense_Mutation
		E1836Q	Missense_Mutation
	Esophageal Adenocarcinoma	W1482*	Nonsense_Mutation
		X542_splice	Splice_Site
		X542_splice	Splice_Site
		X542_splice	Splice_Site
		H991Lfs*53	Frame_Shift_Del
		G349Afs*49	Frame_Shift_Del
		G1891Afs*13	Frame_Shift_Del
		R234W	Missense_Mutation
		H448D	Missense_Mutation
		A1608T	Missense_Mutation
		R234W	Missense_Mutation
		H448D	Missense_Mutation
		A1608T	Missense_Mutation
		A1565D	Missense_Mutation
		P599H	Missense_Mutation
		V1780L	Missense_Mutation
		R1113C	Missense_Mutation
		R1158Q	Missense_Mutation
		R1474Q	Missense_Mutation
		R1880P	Missense_Mutation
		A1879T	Missense_Mutation
		D551H	Missense_Mutation
	Esophagogastric Adenocarcinoma	Q1311*	Nonsense_Mutation
		P1994S	Missense_Mutation
		G1386C	Missense_Mutation
		A1275V	Missense_Mutation
		P184L	Missense_Mutation
	Mucinous Stomach Adenocarcinoma	P303T	Missense_Mutation
	Papillary Stomach Adenocarcinoma	C1146F	Missense_Mutation
	Stomach Adenocarcinoma	W1221*	Nonsense_Mutation
		W1221*	Nonsense_Mutation
		G1979Dfs*17	Frame_Shift_Del
		G942V	Missense_Mutation
		G942V	Missense_Mutation
		D1814E	Missense_Mutation
Extrahepatic Cholangiocarcinoma	Extrahepatic Cholangiocarcinoma	L417I	Missense_Mutation
	Perihilar Cholangiocarcinoma	G1185R	Missense_Mutation
		Q482P	Missense_Mutation
Gallbladder Carcinoma	Gallbladder Adenocarcinoma	X439_splice	Splice_Region
		X387_splice	Splice_Site
		L953R	Missense_Mutation
		E582Q	Missense_Mutation
Gastric Cancer	Gastric Adenocarcinoma	G349Afs*49	Frame_Shift_Del
		P920Lfs*12	Frame_Shift_Del
		X439_splice	Splice_Region
		E1349*	Nonsense_Mutation
		X621_splice	Splice_Region
		NOTCH4 intragenic	fusion
		R385H	Missense_Mutation
		Q887R	Missense_Mutation
		R1489Q	Missense_Mutation
		R234W	Missense_Mutation
		R855H	Missense_Mutation
		A701D	Missense_Mutation
		G349S	Missense_Mutation
		K1732T	Missense_Mutation
		P502L	Missense_Mutation
		M946I	Missense_Mutation
		A1431T	Missense_Mutation
		A572D	Missense_Mutation
		A701T	Missense_Mutation
		E473G	Missense_Mutation
Gastrointestinal Neuroendocrine Tumor	Gastrointestinal Neuroendocrine Tumors	R1219Q	Missense_Mutation
		R1219Q	Missense_Mutation
	High-Grade Neuroendocrine Carcinoma of the Colon and Rectum	R1333C	Missense_Mutation
	Pancreatic Neuroendocrine Tumor	R1475C	Missense_Mutation
Gastrointestinal Stromal Tumor	Gastrointestinal Stromal Tumor	P1570L	Missense_Mutation
		L1990F	Missense_Mutation
Germ Cell Tumor	Embryonal Carcinoma	G720A	Missense_Mutation
	Mixed Germ Cell Tumor	P265L	Missense_Mutation
	Yolk Sac Tumor	L1468F	Missense_Mutation
		P1441S	Missense_Mutation
		L1468F	Missense_Mutation
		P1441S	Missense_Mutation
Glioma	Anaplastic Astrocytoma	S1085R	Missense_Mutation
	Anaplastic Oligodendroglioma	A1398T	Missense_Mutation
		G1908del	In_Frame_Del
		P1531S	Missense_Mutation
		P1531S	Missense_Mutation
		A1398T	Missense_Mutation
		P1531S	Missense_Mutation
	Glioblastoma	T1604A	Missense_Mutation
		P266L	Missense_Mutation
	Glioblastoma Multiforme	X723_splice	Splice_Site
		R140C	Missense_Mutation
		R193C	Missense_Mutation
		G1185E	Missense_Mutation
		S138L	Missense_Mutation
		G148E	Missense_Mutation
		E274K	Missense_Mutation
		P1615S	Missense_Mutation
		A1298V	Missense_Mutation
		P223L	Missense_Mutation
		H340Y	Missense_Mutation
		S257F	Missense_Mutation
		R1158P	Missense_Mutation
		G601E	Missense_Mutation
		P541S	Missense_Mutation
		A82V	Missense_Mutation
		P1970S	Missense_Mutation
		V1727M	Missense_Mutation
		R193C	Missense_Mutation
		P1970S	Missense_Mutation
		V1727M	Missense_Mutation
		T1548M	Missense_Mutation
		P1305S	Missense_Mutation
Head and Neck Cancer	Head and Neck Squamous Cell Carcinoma	Y1120S	Missense_Mutation
		Y1120S	Missense_Mutation
		P1423L	Missense_Mutation
		E1576G	Missense_Mutation
		P608S	Missense_Mutation
		S335F	Missense_Mutation
		Y752C	Missense_Mutation
		Y1120S	Missense_Mutation
		E1576G	Missense_Mutation
	Head and Neck Squamous Cell Carcinoma of Unknown Primary	S1216F	Missense_Mutation
		G1957R	Missense_Mutation
		G442S	Missense_Mutation
		S1216F	Missense_Mutation
		G1957R	Missense_Mutation
		G442S	Missense_Mutation
	Hypopharynx Squamous Cell Carcinoma	C1876R	Missense_Mutation
		C1876R	Missense_Mutation
	Nasopharyngeal Carcinoma	X1380_splice	Splice_Site
		X1380_splice	Splice_Site
	Oral Cavity Squamous Cell Carcinoma	R385H	Missense_Mutation
		R1751L	Missense_Mutation
		I1072F	Missense_Mutation
		Y1340C	Missense_Mutation
	Oropharynx Squamous Cell Carcinoma	G1195E	Missense_Mutation
		R1931Q	Missense_Mutation
		G1195E	Missense_Mutation
		R1931Q	Missense_Mutation
	Sinonasal Squamous Cell Carcinoma	T1548Rfs*7	Frame_Shift_Del
		C1191S	Missense_Mutation
		C1191S	Missense_Mutation
	Head and Neck Squamous Cell Carcinoma	X542_splice	Splice_Region
		A1560V	Missense_Mutation
	Nasopharyngeal Carcinoma	E803Q	Missense_Mutation
Hepatobiliary Cancer	Cholangiocarcinoma	G609V	Missense_Mutation
	Extrahepatic Cholangiocarcinoma	R471H	Missense_Mutation
		R132C	Missense_Mutation
		A71V	Missense_Mutation
	Gallbladder Cancer	L1619V	Missense_Mutation
		G1151A	Missense_Mutation
	Hepatocellular Carcinoma	X1077_splice	Splice_Region
		E1422*	Nonsense_Mutation
		P1974R	Missense_Mutation
		R1500H	Missense_Mutation
		S1052R	Missense_Mutation
		A1955V	Missense_Mutation
		A1560V	Missense_Mutation
		P1974R	Missense_Mutation
		S1052R	Missense_Mutation
		A1955V	Missense_Mutation
		T1698I	Missense_Mutation
		A1364D	Missense_Mutation
		P1054T	Missense_Mutation
		T725S	Missense_Mutation
		K117R	Missense_Mutation
		E33A	Missense_Mutation
		Q1798L	Missense_Mutation
		A1674D	Missense_Mutation
		C1558_G1559del	In_Frame_Del
		C68F	Missense_Mutation
		C1114W	Missense_Mutation
	Hepatocellular Carcinoma plus Intrahepatic Cholangiocarcinoma	P570S	Missense_Mutation
	Intrahepatic Cholangiocarcinoma	V342M	Missense_Mutation
		R855H	Missense_Mutation
		V342M	Missense_Mutation
		G609V	Missense_Mutation
		R855H	Missense_Mutation
		P1441M	Missense_Mutation
		S727N	Missense_Mutation
Intrahepatic Cholangiocarcinoma		G330Afs*15	Frame_Shift_Del
		X25_splice	Splice_Region
		R471H	Missense_Mutation
		R1475C	Missense_Mutation
		R1501Q	Missense_Mutation
		R130G	Missense_Mutation
		T1018I	Missense_Mutation
		L1103Q	Missense_Mutation
		F1605L	Missense_Mutation
Kidney Renal Cell Carcinoma	MiT family translocation renal cell carcinoma	C853*	Nonsense_Mutation
	Renal Clear Cell Carcinoma	Q1982*	Nonsense_Mutation
		L27Q	Missense_Mutation
		P445L	Missense_Mutation
		Q1228L	Missense_Mutation
		C672S	Missense_Mutation
		P1128A	Missense_Mutation
		M946K	Missense_Mutation
		T760S	Missense_Mutation
	Unclassified Kidney Renal Cell Carcinoma	H485L	Missense_Mutation
Liver Hepatocellular Carcinoma	Liver Hepatocellular Carcinoma	X1767_splice	Splice_Region
		W1482*	Nonsense_Mutation
		D404Mfs*34	Frame_Shift_Del
		X956_splice	Splice_Region
		X723_splice	Splice_Region
		X722_splice	Splice_Region
		Q1041*	Nonsense_Mutation
		X387_splice	Splice_Region
		X151_splice	Splice_Region
		C318*	Nonsense_Mutation
		Q826*	Nonsense_Mutation
		NOTCH4 intragenic	fusion
		NOTCH4 intragenic	fusion
		L1789M	Missense_Mutation
		D404N	Missense_Mutation
		R1862G	Missense_Mutation
		R1333C	Missense_Mutation
		S138L	Missense_Mutation
		R1400H	Missense_Mutation
		P85H	Missense_Mutation
		R1158L	Missense_Mutation
		G1869D	Missense_Mutation
		P579T	Missense_Mutation
		A1837V	Missense_Mutation
		Q1360L	Missense_Mutation
		P99S	Missense_Mutation
		C1032S	Missense_Mutation
		W1198R	Missense_Mutation
		N714D	Missense_Mutation
		G1986V	Missense_Mutation
		R1690I	Missense_Mutation
		W1279R	Missense_Mutation
		L1465V	Missense_Mutation
		G449S	Missense_Mutation
		Y836H	Missense_Mutation
		S1105T	Missense_Mutation
		P1365S	Missense_Mutation
		A690V	Missense_Mutation
		C848S	Missense_Mutation
Lung Cancer	Lung Adenocarcinoma	P1397L	Missense_Mutation
		P67T	Missense_Mutation
Melanoma	Anorectal Mucosal Melanoma	V1713L	Missense_Mutation
		V1713L	Missense_Mutation
		V1713L	Missense_Mutation
	Cutaneous Melanoma	Q482*	Nonsense_Mutation
		Q1798*	Nonsense_Mutation
		R547*	Nonsense_Mutation
		Q482*	Nonsense_Mutation
		X267_splice	Splice_Site
		W874*	Nonsense_Mutation
		W1211*	Nonsense_Mutation
		G1206*	Nonsense_Mutation
		X439_splice	Splice_Site
		Q948*	Nonsense_Mutation
		X580_splice	Splice_Site
		X774_splice	Splice_Region
		X542_splice	Splice_Site
		Q861*	Nonsense_Mutation
		G1177R	Missense_Mutation
		P366L	Missense_Mutation
		P541S	Missense_Mutation
		P1970S	Missense_Mutation
		G1196E	Missense_Mutation
		G169E	Missense_Mutation
		E1373K	Missense_Mutation
		G236E	Missense_Mutation
		E1541K	Missense_Mutation
		T496I	Missense_Mutation
		P1131S	Missense_Mutation
		G247D	Missense_Mutation
		M845_D846delinsIN	Missense_Mutation
		G1019S	Missense_Mutation
		P1570L	Missense_Mutation
		G720S	Missense_Mutation
		G720S	Missense_Mutation
		E1542K	Missense_Mutation
		R1225W	Missense_Mutation
		D527N	Missense_Mutation
		P1295F	Missense_Mutation
		G387R	Missense_Mutation
		S913F	Missense_Mutation
		G804K	Missense_Mutation
		G1821R	Missense_Mutation
		P933S	Missense_Mutation
		G685R	Missense_Mutation
		G487E	Missense_Mutation
		G487E	Missense_Mutation
		E1349K	Missense_Mutation
		G1156D	Missense_Mutation
		P1106S	Missense_Mutation
		H1094Y	Missense_Mutation
		H702Y	Missense_Mutation
		P1852S	Missense_Mutation
		P1106S	Missense_Mutation
		G1419R	Missense_Mutation
		S1320F	Missense_Mutation
		G426E	Missense_Mutation
		L633R	Missense_Mutation
		G796S	Missense_Mutation
		R807C	Missense_Mutation
		P240S	Missense_Mutation
		P1343S	Missense_Mutation
		G1177R	Missense_Mutation
		E1292K	Missense_Mutation
		V1467I	Missense_Mutation
		P486S	Missense_Mutation
		R1499Q	Missense_Mutation
		P1131L	Missense_Mutation
		G761E	Missense_Mutation
		P366L	Missense_Mutation
		E313K	Missense_Mutation
		P616S	Missense_Mutation
		G1524E	Missense_Mutation
		G601E	Missense_Mutation
		P541S	Missense_Mutation
		P1970S	Missense_Mutation
		P1970S	Missense_Mutation
		P825L	Missense_Mutation
		D475N	Missense_Mutation
		R1490Q	Missense_Mutation
		G942E	Missense_Mutation
		S458F	Missense_Mutation
		G1196E	Missense_Mutation
		G1196E	Missense_Mutation
		G1196E	Missense_Mutation
		G1196E	Missense_Mutation
		G1196E	Missense_Mutation
		G1196E	Missense_Mutation
		G169E	Missense_Mutation
		E1373K	Missense_Mutation
		G236E	Missense_Mutation
		G542E	Missense_Mutation
		A526G	Missense_Mutation
		L42Q	Missense_Mutation
		P710S	Missense_Mutation
		S376F	Missense_Mutation
		G704E	Missense_Mutation
		G228D	Missense_Mutation
		P32S	Missense_Mutation
		P32S	Missense_Mutation
		G111S	Missense_Mutation
		S544F	Missense_Mutation
		G1463E	Missense_Mutation
		G1463E	Missense_Mutation
		D1261N	Missense_Mutation
		G1193D	Missense_Mutation
		E354K	Missense_Mutation
		E354K	Missense_Mutation
		G1005E	Missense_Mutation
		L380P	Missense_Mutation
		P1925L	Missense_Mutation
		P1925L	Missense_Mutation
		P277S	Missense_Mutation
		P277S	Missense_Mutation
		G1174E	Missense_Mutation
		P748S	Missense_Mutation
		G835S	Missense_Mutation
		E1541K	Missense_Mutation
		T496I	Missense_Mutation
		P1131S	Missense_Mutation
		G247D	Missense_Mutation
		M845_D846delinsIN	Missense_Mutation
		G1019S	Missense_Mutation
		P1570L	Missense_Mutation
		G720S	Missense_Mutation
		E1542K	Missense_Mutation
		R1225W	Missense_Mutation
		R1225W	Missense_Mutation
		D527N	Missense_Mutation
		D527N	Missense_Mutation
		P1295F	Missense_Mutation
		G387R	Missense_Mutation
		S913F	Missense_Mutation
		G804K	Missense_Mutation
		G1821R	Missense_Mutation
		P933S	Missense_Mutation
		G685R	Missense_Mutation
		G487E	Missense_Mutation
		G487E	Missense_Mutation
		E1349K	Missense_Mutation
		G1156D	Missense_Mutation
		P1106S	Missense_Mutation
		H1094Y	Missense_Mutation
		H702Y	Missense_Mutation
		P1852S	Missense_Mutation
		S898F	Missense_Mutation
		T1252S	Missense_Mutation
		P1166S	Missense_Mutation
		S368F	Missense_Mutation
		P1870L	Missense_Mutation
		A1879T	Missense_Mutation
		G1183R	Missense_Mutation
		G1183R	Missense_Mutation
		H476Y	Missense_Mutation
		S451F	Missense_Mutation
		V1384I	Missense_Mutation
		H930Y	Missense_Mutation
		T1247A	Missense_Mutation
		G742D	Missense_Mutation
		P521S	Missense_Mutation
		A1461T	Missense_Mutation
		P1106S	Missense_Mutation
		K1212R	Missense_Mutation
		G1153K	Missense_Mutation
		G131R	Missense_Mutation
		G329E	Missense_Mutation
		Q1171H	Missense_Mutation
		S1192R	Missense_Mutation
		L88I	Missense_Mutation
		R816K	Missense_Mutation
		P1927L	Missense_Mutation
		S368F	Missense_Mutation
		C53W	Missense_Mutation
		K644N	Missense_Mutation
		S899F	Missense_Mutation
		E192K	Missense_Mutation
		G921R	Missense_Mutation
		G1701E	Missense_Mutation
		P124L	Missense_Mutation
		E1236K	Missense_Mutation
		P223F	Missense_Mutation
		H858Y	Missense_Mutation
		D553N	Missense_Mutation
		D553N	Missense_Mutation
		R1219W	Missense_Mutation
		G1281E	Missense_Mutation
		G449D	Missense_Mutation
		G1419R	Missense_Mutation
		S1320F	Missense_Mutation
		P445L	Missense_Mutation
		G654E	Missense_Mutation
		D256N	Missense_Mutation
		K255N	Missense_Mutation
		S1160F	Missense_Mutation
		L380V	Missense_Mutation
		G426E	Missense_Mutation
		L633R	Missense_Mutation
		G796S	Missense_Mutation
		P1123S	Missense_Mutation
		G723E	Missense_Mutation
		G1344E	Missense_Mutation
		G580S	Missense_Mutation
		E304K	Missense_Mutation
		R1583C	Missense_Mutation
		R157Q	Missense_Mutation
		P1497S	Missense_Mutation
		S470F	Missense_Mutation
		P445S	Missense_Mutation
		H1396Y	Missense_Mutation
		D1241N	Missense_Mutation
		S345R	Missense_Mutation
		D551N	Missense_Mutation
		R327K	Missense_Mutation
		P164A	Missense_Mutation
		E1276A	Missense_Mutation
		G988E	Missense_Mutation
		G1534R	Missense_Mutation
		P746L	Missense_Mutation
		G981E	Missense_Mutation
		T1630P	Missense_Mutation
		A1363T	Missense_Mutation
		T1247I	Missense_Mutation
		P1208L	Missense_Mutation
		P652L	Missense_Mutation
		G236E	Missense_Mutation
		G1177R	Missense_Mutation
		E1292K	Missense_Mutation
		P1131L	Missense_Mutation
		P616S	Missense_Mutation
		P1970S	Missense_Mutation
		R1490Q	Missense_Mutation
		G1196E	Missense_Mutation
		G169E	Missense_Mutation
		E1373K	Missense_Mutation
		G236E	Missense_Mutation
		E1541K	Missense_Mutation
		T496I	Missense_Mutation
		P1131S	Missense_Mutation
		G247D	Missense_Mutation
		M845_D846delinsIN	Missense_Mutation
		G1019S	Missense_Mutation
		P1570L	Missense_Mutation
		G720S	Missense_Mutation
		P1295F	Missense_Mutation
		G387R	Missense_Mutation
		S913F	Missense_Mutation
		P933S	Missense_Mutation
		G685R	Missense_Mutation
		G487E	Missense_Mutation
		P1852S	Missense_Mutation
		S898F	Missense_Mutation
		T1252S	Missense_Mutation
		P1106S	Missense_Mutation
		S899F	Missense_Mutation
		E192K	Missense_Mutation
		G1701E	Missense_Mutation
		D553N	Missense_Mutation
		P445L	Missense_Mutation
		G426E	Missense_Mutation
		G796S	Missense_Mutation
		P1343S	Missense_Mutation
		C771G	Missense_Mutation
		G1005R	Missense_Mutation
		G1196E	Missense_Mutation
		P265L	Missense_Mutation
		G169E	Missense_Mutation
		G1904E	Missense_Mutation
		P1305L	Missense_Mutation
		E729K	Missense_Mutation
		P96S	Missense_Mutation
		P96L	Missense_Mutation
		G750S	Missense_Mutation
		E1373K	Missense_Mutation
		G216S	Missense_Mutation
		G1227R	Missense_Mutation
		G1227E	Missense_Mutation
		P852L	Missense_Mutation
	Desmoplastic Melanoma	R1652C	Missense_Mutation
		H1095Y	Missense_Mutation
		S210F	Missense_Mutation
	Melanoma	W874*	Nonsense_Mutation
		G1611E	Missense_Mutation
		D432E	Missense_Mutation
		S378F	Missense_Mutation
		N745S	Missense_Mutation
		T1322I	Missense_Mutation
		P240S	Missense_Mutation
		G1183E	Missense_Mutation
		H1057Y	Missense_Mutation
		G1634E	Missense_Mutation
		G1196E	Missense_Mutation
		D1261N	Missense_Mutation
		S451F	Missense_Mutation
		P1423L	Missense_Mutation
		S217F	Missense_Mutation
		P627L	Missense_Mutation
		A1316T	Missense_Mutation
		S767N	Missense_Mutation
		P271S	Missense_Mutation
		P323L	Missense_Mutation
		G742S	Missense_Mutation
	Melanoma of Unknown Primary	W1211*	Nonsense_Mutation
		W874*	Nonsense_Mutation
		G921E	Missense_Mutation
		P240S	Missense_Mutation
		G1266E	Missense_Mutation
		G246R	Missense_Mutation
		D194N	Missense_Mutation
		G487E	Missense_Mutation
		G487E	Missense_Mutation
		P521L	Missense_Mutation
		P559L	Missense_Mutation
		G989R	Missense_Mutation
		P1660S	Missense_Mutation
		K1350M	Missense_Mutation
		G921E	Missense_Mutation
		D1288N	Missense_Mutation
		P240S	Missense_Mutation
		P240S	Missense_Mutation
		G1099E	Missense_Mutation
		E1287K	Missense_Mutation
		G1266E	Missense_Mutation
		P852L	Missense_Mutation
		A1624T	Missense_Mutation
		P949L	Missense_Mutation
		P748S	Missense_Mutation
		G246R	Missense_Mutation
		G838I	Missense_Mutation
		P123L	Missense_Mutation
		D527N	Missense_Mutation
		G387R	Missense_Mutation
		D194N	Missense_Mutation
		G685R	Missense_Mutation
		G487E	Missense_Mutation
		G682S	Missense_Mutation
		G1281R	Missense_Mutation
		P521L	Missense_Mutation
		P559L	Missense_Mutation
		K1350M	Missense_Mutation
		L1223F	Missense_Mutation
		E1348K	Missense_Mutation
		G989R	Missense_Mutation
		P1660S	Missense_Mutation
		G838E	Missense_Mutation
		A235P	Missense_Mutation
		D1288N	Missense_Mutation
		P240S	Missense_Mutation
		G1266E	Missense_Mutation
		P852L	Missense_Mutation
		G246R	Missense_Mutation
		G838I	Missense_Mutation
		P123L	Missense_Mutation
		D527N	Missense_Mutation
		D194N	Missense_Mutation
		G487E	Missense_Mutation
		P521L	Missense_Mutation
		E1348K	Missense_Mutation
		P1660S	Missense_Mutation
		R1362K	Missense_Mutation
		H574Y	Missense_Mutation
		A1564S	Missense_Mutation
	Melanoma Other	P521S	Missense_Mutation
	Mucosal Melanoma of the Vulva/Vagina	C753F	Missense_Mutation
Non-Small Cell Lung Cancer	Large Cell Lung Carcinoma	Y298N	Missense_Mutation
		A1364T	Missense_Mutation
	Lung Adenocarcinoma	E1836*	Nonsense_Mutation
		E1977*	Nonsense_Mutation
		S368Ifs*5	Frame_Shift_Ins
		X674_splice	Splice_Site
		X25_splice	Splice_Region
		X151_splice	Splice_Region
		X151_splice	Splice_Site
		G988Vfs*65	Frame_Shift_Ins
		X1252_splice	Splice_Site
		W1733*	Nonsense_Mutation
		E1236*	Nonsense_Mutation
		NOTCH4 intragenic	fusion
		NOTCH4 intragenic	fusion
		R1113C	Missense_Mutation
		R1355W	Missense_Mutation
		E1292Q	Missense_Mutation
		R801C	Missense_Mutation
		P164Q	Missense_Mutation
		G426V	Missense_Mutation
		L419M	Missense_Mutation
		R1880P	Missense_Mutation
		R1651H	Missense_Mutation
		H1038Q	Missense_Mutation
		R1158L	Missense_Mutation
		P1841Q	Missense_Mutation
		S93Y	Missense_Mutation
		S925C	Missense_Mutation
		D530Y	Missense_Mutation
		G1904A	Missense_Mutation
		E1826D	Missense_Mutation
		E1599Q	Missense_Mutation
		R1860L	Missense_Mutation
		L1619M	Missense_Mutation
		A647V	Missense_Mutation
		G670W	Missense_Mutation
		G1153W	Missense_Mutation
		C566F	Missense_Mutation
		P303Q	Missense_Mutation
		G1534R	Missense_Mutation
		Q1368E	Missense_Mutation
		C726S	Missense_Mutation
		G294E	Missense_Mutation
		P1626S	Missense_Mutation
		P775Q	Missense_Mutation
		L263F	Missense_Mutation
		H1896D	Missense_Mutation
		P656H	Missense_Mutation
	Lung Adenosquamous Carcinoma	L878F	Missense_Mutation
		G208A	Missense_Mutation
		P597T	Missense_Mutation
		G704A	Missense_Mutation
		R1113S	Missense_Mutation
	Lung Squamous Cell Carcinoma	W1482*	Nonsense_Mutation
		X25_splice	Splice_Region
		W309*	Nonsense_Mutation
		W1042*	Nonsense_Mutation
		E435*	Nonsense_Mutation
		E687K	Missense_Mutation
		E687Q	Missense_Mutation
		C1229R	Missense_Mutation
		P1981A	Missense_Mutation
		D1209N	Missense_Mutation
		C1203F	Missense_Mutation
		P1129A	Missense_Mutation
		P1615H	Missense_Mutation
		P183T	Missense_Mutation
		P746_S747delinsR	In_Frame_Del
		P1585R	Missense_Mutation
		G1701R	Missense_Mutation
		G442V	Missense_Mutation
	Clear Cell Carcinoma of the Lung	G921Wfs*15	Frame_Shift_Ins
	Large Cell Neuroendocrine Carcinoma	G1891Afs*13	Frame_Shift_Del		Non-Hodgkin Lymphoma	Non-Hodgkin Lymphoma	R801C	Missense_Mutation
		G1278S	Missense_Mutation
		G349S	Missense_Mutation
		S1105F	Missense_Mutation
		A1560E	Missense_Mutation
		L1321M	Missense_Mutation
		L419M	Missense_Mutation
		G1821R	Missense_Mutation
		C992S	Missense_Mutation
		C916F	Missense_Mutation
		T984P	Missense_Mutation
		G1206R	Missense_Mutation
		G1278S	Missense_Mutation
		P3A	Missense_Mutation
		P3A	Missense_Mutation
		S1105F	Missense_Mutation
		A1560E	Missense_Mutation
		L1321M	Missense_Mutation
		G1278S	Missense_Mutation
		P3A	Missense_Mutation
		S1105F	Missense_Mutation
		A1560E	Missense_Mutation
		L1321M	Missense_Mutation
		L419M	Missense_Mutation
		A1560E	Missense_Mutation
	Lung Adenocarcinoma	R1158*	Nonsense_Mutation
		C401*	Nonsense_Mutation
		G1957Efs*39	Frame_Shift_Del
		P141Hfs*111	Frame_Shift_Del
		C249_Q250delins*	Nonsense_Mutation
		C815Vfs*30	Frame_Shift_Del
		R1751Sfs*7	Frame_Shift_Del
		R1871Sfs*45	Frame_Shift_Ins
		C1125*	Nonsense_Mutation
		Q142*	Nonsense_Mutation
		C1259*	Nonsense_Mutation
		E589*	Nonsense_Mutation
		X894_splice	Splice_Site
		G242Afs*10	Frame_Shift_Del
		P1839Afs*77	Frame_Shift_Ins
		Q1982*	Nonsense_Mutation
		Q1982*	Nonsense_Mutation
		C341*	Nonsense_Mutation
		X1586_splice	Splice_Site
		E1422*	Nonsense_Mutation
		C429*	Nonsense_Mutation
		E1373*	Nonsense_Mutation
		X308_splice	Splice_Site
		G1206*	Nonsense_Mutation
		W1552*	Nonsense_Mutation
		X267_splice	Splice_Site
		X723_splice	Splice_Site
		Q1991*	Nonsense_Mutation
		E1977*	Nonsense_Mutation
		X1512_splice	Splice_Site
		R1835Pfs*81	Frame_Shift_Ins
		L88Qfs*21	Frame_Shift_Del
		X774_splice	Splice_Site
		N1811*	Frame_Shift_Ins
		X894_splice	Splice_Site
		Y1255*	Nonsense_Mutation
		X504_splice	Splice_Site
		L1429Rfs*29	Frame_Shift_Del
		R1871Sfs*45	Frame_Shift_Ins
		C1125*	Nonsense_Mutation
		Q142*	Nonsense_Mutation
		C1259*	Nonsense_Mutation
		E589*	Nonsense_Mutation
		G242Afs*10	Frame_Shift_Del
		X308_splice	Splice_Site
		R1158*	Nonsense_Mutation
		K2003Nfs*13	Frame_Shift_Del
		P141Hfs*111	Frame_Shift_Del
		C249_Q250delins*	Nonsense_Mutation
		C815Vfs*30	Frame_Shift_Del
		R1751Sfs*7	Frame_Shift_Del
		R1871Sfs*45	Frame_Shift_Ins
		C1125*	Nonsense_Mutation
		Q142*	Nonsense_Mutation
		C1259*	Nonsense_Mutation
		E589*	Nonsense_Mutation
		G242Afs*10	Frame_Shift_Del
		X542_splice	Splice_Site
		P1839Tfs*77	Frame_Shift_Ins
		Q1982*	Nonsense_Mutation
		Q1982*	Nonsense_Mutation
		Q1982*	Nonsense_Mutation
		C341*	Nonsense_Mutation
		X1586_splice	Splice_Site
		E1422*	Nonsense_Mutation
		C429*	Nonsense_Mutation
		S1296Pfs*8	Frame_Shift_Del
		E1373*	Nonsense_Mutation
		X308_splice	Splice_Site
		W1552*	Nonsense_Mutation
		X267_splice	Splice_Site
		X723_splice	Splice_Site
		Q1991*	Nonsense_Mutation
		C1125*	Nonsense_Mutation
		Q142*	Nonsense_Mutation
		C1259*	Nonsense_Mutation
		Q1991*	Nonsense_Mutation
		NRG3-NOTCH4 Fusion	fusion
		HCP5-NOTCH4 Fusion	fusion
		NRG3-NOTCH4 Fusion	fusion
		G779R	Missense_Mutation
		D645V	Missense_Mutation
		R230H	Missense_Mutation
		P1343S	Missense_Mutation
		P1343S	Missense_Mutation
		A1807P	Missense_Mutation
		E1836K	Missense_Mutation
		R1169Q	Missense_Mutation
		Q673H	Missense_Mutation
		E1836Q	Missense_Mutation
		E1836Q	Missense_Mutation
		R157W	Missense_Mutation
		H1629Y	Missense_Mutation
		G703W	Missense_Mutation
		G670R	Missense_Mutation
		C273S	Missense_Mutation
		V342M	Missense_Mutation
		L16dup	In_Frame_Ins
		L15_L16dup	In_Frame_Ins
		A526V	Missense_Mutation
		R140C	Missense_Mutation
		R140C	Missense_Mutation
		R1472W	Missense_Mutation
		D663Y	Missense_Mutation
		R801C	Missense_Mutation
		R1489Q	Missense_Mutation
		Q1982E	Missense_Mutation
		A1807T	Missense_Mutation
		R140L	Missense_Mutation
		G349S	Missense_Mutation
		V772L	Missense_Mutation
		R1475C	Missense_Mutation
		P958S	Missense_Mutation
		A1345D	Missense_Mutation
		P202K	Missense_Mutation
		L1408Q	Missense_Mutation
		P1988S	Missense_Mutation
		E1361D	Missense_Mutation
		Q1601K	Missense_Mutation
		P1253T	Missense_Mutation
		P1231T	Missense_Mutation
		P1231T	Missense_Mutation
		P864L	Missense_Mutation
		D201Y	Missense_Mutation
		C418_L419delinsWM	Missense_Mutation
		F797_Q798delinsLK	Missense_Mutation
		P1545T	Missense_Mutation
		A1887S	Missense_Mutation
		S913T	Missense_Mutation
		S335C	Missense_Mutation
		C53S	Missense_Mutation
		C231W	Missense_Mutation
		D642_Q643delinsEK	Missense_Mutation
		L969I	Missense_Mutation
		C114R	Missense_Mutation
		L531Q	Missense_Mutation
		A1888S	Missense_Mutation
		R1844P	Missense_Mutation
		D1048N	Missense_Mutation
		C114F	Missense_Mutation
		E1044Q	Missense_Mutation
		C452S	Missense_Mutation
		L1409I	Missense_Mutation
		C815G	Missense_Mutation
		A1866P	Missense_Mutation
		H1095Q	Missense_Mutation
		G1183V	Missense_Mutation
		A526T	Missense_Mutation
		R230S	Missense_Mutation
		D1356H	Missense_Mutation
		N941T	Missense_Mutation
		H1163Y	Missense_Mutation
		L623V	Missense_Mutation
		T248N	Missense_Mutation
		R1490Q	Missense_Mutation
		R1490Q	Missense_Mutation
		G951V	Missense_Mutation
		L1101M	Missense_Mutation
		C776F	Missense_Mutation
		G1623V	Missense_Mutation
		P800S	Missense_Mutation
		S1216Y	Missense_Mutation
		P1531T	Missense_Mutation
		T705N	Missense_Mutation
		L356M	Missense_Mutation
		C1003G	Missense_Mutation
		P91H	Missense_Mutation
		D1726Y	Missense_Mutation
		L1412I	Missense_Mutation
		L1638Q	Missense_Mutation
		D1621N	Missense_Mutation
		T455I	Missense_Mutation
		P1441L	Missense_Mutation
		D120Y	Missense_Mutation
		P1076T	Missense_Mutation
		R132C	Missense_Mutation
		P800Q	Missense_Mutation
		P1155T	Missense_Mutation
		T1863K	Missense_Mutation
		A1414E	Missense_Mutation
		P1394T	Missense_Mutation
		G583W	Missense_Mutation
		L1465I	Missense_Mutation
		G466S	Missense_Mutation
		R1793Q	Missense_Mutation
		R1793Q	Missense_Mutation
		R801L	Missense_Mutation
		R785W	Missense_Mutation
[truncated: 757 more rows]

## Sheet: Jagged 1
Cancer Type	Cancer Type Detailed	Jagged 1 Protein Change	Mutation Type
Bladder Cancer	Bladder Urothelial Carcinoma	T73Qfs*64	Frame_Shift_Del
Bone Cancer	Chondroblastoma	M1146_S1147del	In_Frame_Del
Breast Cancer	Breast Invasive Ductal Carcinoma	E838Q	Missense_Mutation
		V121M	Missense_Mutation
		S1017F	Missense_Mutation
Cervical Cancer	Cervical Squamous Cell Carcinoma	R472C	Missense_Mutation
Colorectal Cancer	Colorectal Adenocarcinoma	P1125H	Missense_Mutation
		D616G	Missense_Mutation
	Mucinous Adenocarcinoma of the Colon and Rectum	D684N	Missense_Mutation
		A1001T	Missense_Mutation
Embryonal Tumor	Large Cell/Anaplastic Medulloblastoma	R1060P	Missense_Mutation
Esophagogastric Cancer	Esophageal Adenocarcinoma	P202L	Missense_Mutation
	Stomach Adenocarcinoma	X743_splice	Splice_Site
Glioma	Glioblastoma	T302I	Missense_Mutation
Hepatobiliary Cancer	Extrahepatic Cholangiocarcinoma	C605Y	Missense_Mutation
	Hepatocellular Carcinoma	T1087M	Missense_Mutation
Melanoma	Cutaneous Melanoma	A583T	Missense_Mutation
		T145I	Missense_Mutation
		D377G	Missense_Mutation
		G773D	Missense_Mutation
		E968K	Missense_Mutation
		Q673K	Missense_Mutation
		E1011*	Nonsense_Mutation
	Melanoma	X466_splice	Splice_Site
		D466N	Missense_Mutation
		D684N	Missense_Mutation
		A58V	Missense_Mutation
		W774*	Nonsense_Mutation
		S518F	Missense_Mutation
		G557S	Missense_Mutation
		S141F	Missense_Mutation
Non-Small Cell Lung Cancer	Lung Adenocarcinoma	R900*	Nonsense_Mutation
		N820K	Missense_Mutation
Pancreatic Cancer	Adenocarcinoma	W139S	Missense_Mutation
		N966K	Missense_Mutation
		L134Vfs*10	Frame_Shift_Ins
		G290S	Missense_Mutation
		T169A	Missense_Mutation
Prostate Cancer	Prostate Adenocarcinoma	D1204Lfs*24	Frame_Shift_Del
		N1202Kfs*26	Frame_Shift_Del
Renal Cell Carcinoma	Papillary Renal Cell Carcinoma	N217T	Missense_Mutation
	Renal Clear Cell Carcinoma	Y625*	Nonsense_Mutation
		C702Afs*41	Frame_Shift_Del
Uterine Endometrioid Carcinoma	Uterine Endometrioid Carcinoma	E278*	Nonsense_Mutation

## Sheet: Jagged 2
Cancer Type	Cancer Type Detailed	Jagged 2 Protein Change	Mutation Type
Bladder Cancer	Bladder Squamous Cell Carcinoma	S993C	Missense_Mutation
	Bladder Urothelial Carcinoma	D1177N	Missense_Mutation
Breast Cancer	Breast Invasive Ductal Carcinoma	R996H	Missense_Mutation
		A326D	Missense_Mutation
		P213A	Missense_Mutation
Colorectal Cancer	Colon Adenocarcinoma	N440T	Missense_Mutation
Esophagogastric Cancer	Esophageal Adenocarcinoma	P1141L	Missense_Mutation
	Stomach Adenocarcinoma	Y632C	Missense_Mutation
Hepatobiliary Cancer	Cholangiocarcinoma	A1216T	Missense_Mutation
	Extrahepatic Cholangiocarcinoma	N1058S	Missense_Mutation
		G360Afs*82	Frame_Shift_Del
	Hepatocellular Carcinoma	R996H	Missense_Mutation
		G1167R	Missense_Mutation
Lung Cancer	Ciliated Muconodular Papillary Tumor of the Lung	D518N	Missense_Mutation
Mature B-cell lymphoma	Follicular lymphoma	V1028M	Missense_Mutation
Melanoma	Cutaneous Melanoma	S621F	Missense_Mutation
		W666*	Nonsense_Mutation
		R850C	Missense_Mutation
		E1238K	Missense_Mutation
		S871F	Missense_Mutation
		H881Q	Missense_Mutation
	Melanoma	R1227K	Missense_Mutation
		P880S	Missense_Mutation
		R825C	Missense_Mutation
		P1205S	Missense_Mutation
		A383V	Missense_Mutation
Non-Small Cell Lung Cancer	Lung Adenocarcinoma	A1225S	Missense_Mutation
	Poorly Differentiated Non-Small Cell Lung Cancer	A816V	Missense_Mutation
Pancreatic Cancer	Pancreatic Adenocarcinoma	G950S	Missense_Mutation
		F819I	Missense_Mutation
		F819I	Missense_Mutation
	Pancreatic Neuroendocrine Tumor	D779Y	Missense_Mutation
Prostate Cancer	Prostate Adenocarcinoma	R1185L	Missense_Mutation
	Prostate Neuroendocrine Carcinoma	A108V	Missense_Mutation
Salivary Gland Cancer	Adenoid Cystic Carcinoma	R1185C	Missense_Mutation
Skin Cancer, Non-Melanoma	Cutaneous Squamous Cell Carcinoma	L1061V	Missense_Mutation
Thymic Tumor	Thymoma	A503V	Missense_Mutation

## Sheet: DLL1
Cancer Type	Cancer Type Detailed	DLL1 Protein Change	Mutation Type
Breast Cancer	Breast Invasive Lobular Carcinoma	E534K	Missense_Mutation
		G48V	Missense_Mutation
		G396S	Missense_Mutation
		D197N	Missense_Mutation
Colorectal Cancer	Mucinous Adenocarcinoma of the Colon and Rectum	E181K	Missense_Mutation
	Colorectal Adenocarcinoma	K617R	Missense_Mutation
		F236L	Missense_Mutation
Esophagogastric Cancer	Esophageal Adenocarcinoma	C343F	Missense_Mutation
Head and Neck Cancer	Head and Neck Squamous Cell Carcinoma	R46C	Missense_Mutation
Hepatobiliary Cancer	Extrahepatic Cholangiocarcinoma	K660E	Missense_Mutation
		E586Gfs*14	Frame_Shift_Ins
		H152R	Missense_Mutation
Lung Cancer	Lung Adenocarcinoma	D651Y	Missense_Mutation
Mature B-cell lymphoma	Diffuse Large B-Cell Lymphoma, NOS	R584W	Missense_Mutation
	Follicular lymphoma	C429Y	Missense_Mutation
Melanoma	Cutaneous Melanoma	T149I	Missense_Mutation
		E673K	Missense_Mutation
		P132S	Missense_Mutation
		S189F	Missense_Mutation
	Melanoma	D650G	Missense_Mutation
		R655K	Missense_Mutation
		D581N	Missense_Mutation
		G99S	Missense_Mutation
Non-Small Cell Lung Cancer	Non-Small Cell Lung Cancer	R598H	Missense_Mutation
	Lung Adenocarcinoma	D441N	Missense_Mutation
	Lung Squamous Cell Carcinoma	E331G	Missense_Mutation
		N454I	Missense_Mutation
Ovarian Cancer	Serous Ovarian Cancer	S165T	Missense_Mutation
Pancreatic Cancer	Pancreatic Neuroendocrine Tumor	P224S	Missense_Mutation
Uterine Endometrioid Carcinoma	Uterine Endometrioid Carcinoma	F60del	In_Frame_Del

## Sheet: DLL3
Cancer Type	Cancer Type Detailed	DLL3 Protein Change	Mutation Type
Bladder Cancer	Bladder Squamous Cell Carcinoma	D318H	Missense_Mutation
Breast Cancer	Breast Invasive Ductal Carcinoma	L326S	Missense_Mutation
		D114Y	Missense_Mutation
		C426*	Nonsense_Mutation
Colorectal Cancer	Colorectal Adenocarcinoma	W563L	Missense_Mutation
Embryonal Tumor	Medulloblastoma	G155R	Missense_Mutation
Esophagogastric Cancer	Esophageal Adenocarcinoma	A396V	Missense_Mutation
		P202L	Missense_Mutation
		P386H	Missense_Mutation
	Stomach Adenocarcinoma	E297V	Missense_Mutation
Hepatobiliary Cancer	Hepatocellular Carcinoma	P594S	Missense_Mutation
Hepatobiliary Cancer	Hepatocellular Carcinoma	G118D	Missense_Mutation
Melanoma	Cutaneous Melanoma	G280E	Missense_Mutation
		G235D	Missense_Mutation
		P273S	Missense_Mutation
		G223S	Missense_Mutation
		G223D	Missense_Mutation
	Melanoma	Q23R	Missense_Mutation
		P263S	Missense_Mutation
	Melanoma of Unknown Primary	P361L	Missense_Mutation
Non-Small Cell Lung Cancer	Clear Cell Carcinoma of the Lung	P206R	Missense_Mutation
	Lung Adenocarcinoma	C341W	Missense_Mutation
		C309S	Missense_Mutation
		C350Y	Missense_Mutation
	Lung Squamous Cell Carcinoma	S11Y	Missense_Mutation
	Poorly Differentiated Non-Small Cell Lung Cancer	R192G	Missense_Mutation
Pancreatic Cancer	Pancreatic Adenocarcinoma	A600T	Missense_Mutation
		P481Qfs*84	Frame_Shift_Del
Skin Cancer, Non-Melanoma	Merkel Cell Carcinoma	D562Y	Missense_Mutation
Cancer of Unknown Primary	Poorly Differentiated Carcinoma, NOS	H469N	Missense_Mutation

## Sheet: DLL4
Cancer Type	Cancer Type Detailed	DLL4 Protein Change	Mutation Type
Bladder Cancer	Bladder Urothelial Carcinoma	H451Y	Missense_Mutation
Breast Cancer	Breast Invasive Ductal Carcinoma	DLL4-RAD51 Fusion	fusion
	Invasive Breast Carcinoma	K591N	Missense_Mutation
Hepatobiliary Cancer	Cholangiocarcinoma	D443N	Missense_Mutation
	Hepatocellular Carcinoma	R378Q	Missense_Mutation
		N604D	Missense_Mutation
Lung Cancer	Lung Adenocarcinoma	Q35R	Missense_Mutation
Mature B-cell lymphoma	Diffuse Large B-Cell Lymphoma, NOS	X219_splice	Splice_Region
Melanoma	Cutaneous Melanoma	P520L	Missense_Mutation
		T503I	Missense_Mutation
		T612A	Missense_Mutation
		S423G	Missense_Mutation
		E438K	Missense_Mutation
	Melanoma	E215K	Missense_Mutation
		H227Y	Missense_Mutation
		T501I	Missense_Mutation
		G563S	Missense_Mutation
		R55Q	Missense_Mutation
Non-Small Cell Lung Cancer	Lung Squamous Cell Carcinoma	A144T	Missense_Mutation
		R55P	Missense_Mutation
		T433M	Missense_Mutation
Ovarian Cancer	Serous Ovarian Cancer	V91L	Missense_Mutation
Prostate Cancer	Prostate Adenocarcinoma	P352L	Missense_Mutation
